# Supplementary material for: Bis[3α,7α,12α-tris­(4-nitro­benzo­yloxy)-5β-cholan-24-yl] disulfide–ethyl acetate–n-hexane (4/4/1)
Source: Acta Crystallogr Sect E Struct Rep Online. 2010 Dec 11;67(Pt 1):o74–5. doi: 10.1107/S1600536810050385 (PMC3050291; doi:10.1107/S1600536810050385)
Supplement: Supplementary file 2 [file e-67-00o74-Isup2.hkl]

# 
# h,k,l, Fc-squared, Fo-squared, sigma(Fo-squared) and status flag 
# 
data_I
_shelx_title ' at119' 
_shelx_refln_list_code          4 
_shelx_F_calc_maximum      207.60 
_exptl_crystal_F_000      7732.00 
_reflns_d_resolution_high  0.5900 
 
loop_ 
 _symmetry_equiv_pos_as_xyz 
 'x, y, z' 
 '-x+1/2, -y, z+1/2' 
 '-x, y+1/2, -z+1/2' 
 'x+1/2, -y+1/2, -z' 
 
_cell_length_a    22.8100 
_cell_length_b    26.4700 
_cell_length_c    30.7700 
_cell_angle_alpha  90.000 
_cell_angle_beta   90.000 
_cell_angle_gamma  90.000 
 
_shelx_F_squared_multiplier     1.000 
 
loop_ 
 _refln_index_h 
 _refln_index_k 
 _refln_index_l 
 _refln_F_squared_calc 
 _refln_F_squared_meas 
 _refln_F_squared_sigma 
 _refln_observed_status 
   4   0   0     6971.16     1157.62     43.93 o 
  14   0   0      642.62     1225.16     36.54 o 
  18   0   0     2472.43     3340.84     85.22 o 
  20   0   0     6415.59     5443.36    145.38 o 
  22   0   0     1020.19      939.67     28.88 o 
  24   0   0     1007.83      941.34     31.52 o 
  26   0   0       14.73        7.40      2.63 o 
  28   0   0     2463.96     2462.06     58.01 o 
   1   1   0       72.93      138.47      4.54 o 
   6   1   0     5118.06     3807.31     92.88 o 
   9   1   0      491.80      685.17     15.28 o 
  11   1   0       21.51       17.43      1.19 o 
  12   1   0      743.75     1149.76     24.34 o 
  13   1   0    10687.50    10326.18    343.78 o 
  14   1   0     4965.90     4322.04     77.60 o 
  15   1   0      147.01      109.10      3.58 o 
  16   1   0     1546.96     1992.72     57.77 o 
  17   1   0      679.40      791.65     16.96 o 
  18   1   0       37.04       26.02      2.15 o 
  19   1   0     6130.85     6741.13    119.61 o 
  20   1   0      880.16     1103.20     22.66 o 
  21   1   0     4765.31     4361.66     77.84 o 
  22   1   0     1192.57     1351.95     29.84 o 
  23   1   0     3611.30     3248.44     61.60 o 
  24   1   0      582.40      736.48     16.00 o 
  25   1   0      452.09      588.94     14.08 o 
  26   1   0      675.31      723.83     15.04 o 
  27   1   0      221.01      196.48      5.73 o 
  28   1   0     1619.94     1461.31     35.59 o 
  29   1   0      128.65      110.54      5.73 o 
   5   2   0      367.90      615.91     13.13 o 
   6   2   0       48.96       87.62      2.86 o 
   9   2   0     2631.91     1977.20     37.46 o 
  10   2   0     4612.84     4981.40     89.29 o 
  11   2   0     3012.94     3436.79     61.84 o 
  12   2   0     3831.73     8044.13    187.63 o 
  14   2   0     2584.85     2202.33     42.01 o 
  15   2   0     1727.50     1820.57     37.02 o 
  16   2   0      299.18      485.33     17.67 o 
  17   2   0     3799.49     4350.45     78.08 o 
  18   2   0     7242.74     6452.01    117.69 o 
  19   2   0     6337.15     6228.55    114.82 o 
  20   2   0     2225.09     2134.99     43.45 o 
  21   2   0       73.60       79.98      3.34 o 
  22   2   0     8878.33     8918.37    154.24 o 
  23   2   0    17655.03    16741.92    331.14 o 
  24   2   0     1877.03     1657.04     30.32 o 
  25   2   0        0.80       11.94      1.43 o 
  26   2   0     1607.42     1734.16     35.35 o 
  27   2   0       47.96       54.91      2.86 o 
  28   2   0      261.55      341.63     14.32 o 
  29   2   0      866.62      977.13     31.76 o 
  30   2   0     1738.58     1860.47     57.53 o 
   3   3   0     5835.01     6423.84    216.28 o 
   5   3   0      753.73      651.98     15.04 o 
   8   3   0     3078.52     3118.82     57.77 o 
  10   3   0     2843.75     2015.62     39.86 o 
  12   3   0     4408.95     4286.70     77.36 o 
  13   3   0     1181.00      657.25     15.04 o 
  14   3   0     3885.25     4453.82     86.89 o 
  15   3   0    19731.86    17099.79    567.96 o 
  16   3   0     1447.41     1517.88     32.00 o 
  17   3   0      221.14      188.12      5.73 o 
  18   3   0     2713.05     2575.92     49.43 o 
  19   3   0      149.25       49.66      2.63 o 
  20   3   0     3206.99     2422.92     47.99 o 
  21   3   0      163.92      122.47      4.78 o 
  22   3   0     3969.78     3608.94     71.13 o 
  23   3   0      250.23      143.24      5.01 o 
  24   3   0      765.36      827.44     19.59 o 
  25   3   0       19.08       20.53      2.15 o 
  26   3   0     1274.74     1257.64     26.97 o 
  27   3   0     1028.79     1211.80     39.62 o 
  28   3   0       68.79       89.53      5.73 o 
  29   3   0       69.21       73.05      5.25 o 
  30   3   0     1286.34     1359.81     43.21 o 
  31   3   0        1.03        0.24      3.10 o 
   0   4   0     2106.17      253.53      8.59 o 
   1   4   0     5928.84     5568.47    185.95 o 
   5   4   0       59.18       97.40      3.10 o 
   6   4   0      873.44      924.15     20.31 o 
   7   4   0     5869.84     4868.50     99.30 o 
   8   4   0      298.32      467.90     11.21 o 
  11   4   0     6562.10     7881.32    136.08 o 
  12   4   0     3760.78     3561.43     65.67 o 
  13   4   0     1440.66     1671.60     32.95 o 
  14   4   0     2763.65     2870.79     54.90 o 
  15   4   0     2002.19     2072.43     42.25 o 
  16   4   0       48.81       42.02      2.39 o 
  17   4   0     6540.33     6842.11    108.16 o 
  18   4   0     2324.57     2289.95     44.40 o 
  19   4   0     9411.49     8654.58    152.08 o 
  20   4   0      188.78      133.21      4.78 o 
  21   4   0      155.29      315.37      8.59 o 
  22   4   0      604.47      451.94     11.45 o 
  23   4   0      438.92      401.07      9.77 o 
  24   4   0      415.47      395.34     10.27 o 
  25   4   0     1214.81     1205.61     25.53 o 
  26   4   0       10.55       23.16      1.67 o 
  27   4   0       18.58       59.44      5.25 o 
  28   4   0      270.74      276.93     12.42 o 
  29   4   0       53.06       39.63      5.01 o 
  30   4   0     1648.90     1870.00     59.44 o 
  31   4   0       36.53       22.44      4.06 o 
  32   4   0      408.15      451.22     18.39 o 
   2   5   0       30.84       44.40      1.91 o 
   3   5   0     4535.35     4690.88     93.60 o 
   4   5   0       87.38       35.09      1.67 o 
   6   5   0     9733.29     9587.79    335.64 o 
   7   5   0       39.06      141.57      5.01 o 
   9   5   0    19164.78    18505.20    618.79 o 
  10   5   0     4404.44     4202.68     77.12 o 
  11   5   0    13901.64    15505.51    528.06 o 
  12   5   0     1625.35     1815.82     36.07 o 
  13   5   0       30.08       26.74      1.91 o 
  14   5   0     5789.09     6205.41    111.71 o 
  15   5   0     4254.84     4031.48     74.73 o 
  16   5   0     6424.23     6933.31    121.52 o 
  17   5   0       43.22       29.84      2.39 o 
  18   5   0      175.06      165.68      6.45 o 
  19   5   0       31.97       54.67      3.10 o 
  20   5   0    12861.13    12720.21    218.43 o 
  21   5   0       30.29       17.90      2.39 o 
  22   5   0     1621.94     1384.43     31.04 o 
  23   5   0       11.83       32.47      2.63 o 
  24   5   0     4095.40     3664.32     70.18 o 
  25   5   0     1594.12     1335.24     28.88 o 
  26   5   0      495.65      457.41     18.39 o 
  27   5   0       36.69       21.25      5.01 o 
  28   5   0      622.81      540.51     22.66 o 
  29   5   0       44.55       41.54      5.25 o 
  30   5   0     2315.36     2471.59     65.43 o 
  31   5   0     4041.05     3912.83    113.62 o 
  32   5   0      305.13      198.63     11.70 o 
  33   5   0       57.90       56.10      5.97 o 
   0   6   0       99.89      159.00      6.21 o 
   2   6   0     5555.58     6734.67    165.45 o 
   4   6   0     7990.52     8150.85    167.36 o 
   6   6   0     1191.12      724.31     16.24 o 
   7   6   0     8943.88     7816.13    139.68 o 
   8   6   0     4531.47     4960.90     89.29 o 
   9   6   0      856.62      896.22     19.83 o 
  10   6   0      463.63      486.05     11.69 o 
  11   6   0     1335.11     1757.10     37.94 o 
  12   6   0        3.28       66.61      2.86 o 
  13   6   0      599.98      758.22     17.67 o 
  14   6   0     1129.99     1336.19     28.41 o 
  15   6   0      259.66      285.76      8.35 o 
  16   6   0      590.23      314.65      8.35 o 
  17   6   0        0.32       32.47      2.39 o 
  18   6   0      333.96      511.86     13.37 o 
  19   6   0        6.22        3.10      1.91 o 
  20   6   0     1536.64     1589.01     33.67 o 
  21   6   0       34.42       56.34      2.86 o 
  22   6   0     1128.10     1190.57     26.25 o 
  23   6   0      655.16      711.66     15.76 o 
  24   6   0      199.74      235.63      7.40 o 
  25   6   0     3141.38     2865.52     57.53 o 
  26   6   0      454.73      376.72     14.09 o 
  27   6   0     1894.14     1968.11     57.77 o 
  28   6   0     2092.69     2089.63     67.78 o 
  29   6   0     1374.54     1351.23     42.97 o 
  30   6   0        3.13       27.22      5.01 o 
  31   6   0        0.23       -4.78      4.78 o 
  32   6   0      327.35      337.57     14.32 o 
  33   6   0      199.03      215.58     11.70 o 
   2   7   0    13985.95    10467.53    347.85 o 
   5   7   0     3095.50     5286.05     97.39 o 
   6   7   0    17428.13    16348.47    544.54 o 
   7   7   0     2887.31     5525.98    101.69 o 
   8   7   0    10738.72    10883.88    374.82 o 
   9   7   0      226.69      270.96      6.92 o 
  10   7   0      459.04      280.51      8.35 o 
  11   7   0     3240.59     3091.14     62.56 o 
  12   7   0     4676.86     5042.28     90.96 o 
  13   7   0       58.45       43.45      2.86 o 
  14   7   0       12.49       98.12      3.82 o 
  15   7   0     3213.06     3000.17     84.98 o 
  16   7   0     3412.63     3072.26     62.56 o 
  17   7   0     1789.86     1827.99     40.10 o 
  18   7   0      158.70      218.44      6.45 o 
  19   7   0     4154.95     4474.37     85.46 o 
  20   7   0     2812.30     2847.37     55.85 o 
  21   7   0       26.73       13.85      1.91 o 
  22   7   0     1652.76     1337.15     29.84 o 
  23   7   0       90.33      123.67      4.78 o 
  24   7   0      743.18      651.26     15.76 o 
  25   7   0       43.73       28.41      2.15 o 
  26   7   0      316.95      242.08     11.46 o 
  27   7   0     5669.02     6405.45    170.67 o 
  28   7   0       24.93       42.97      4.78 o 
  29   7   0     2145.09     1994.40     59.68 o 
  30   7   0      174.34      210.80     11.70 o 
  31   7   0       23.19       45.12      6.21 o 
  32   7   0       41.93       78.30      6.45 o 
  33   7   0       11.16        0.96      5.73 o 
   1   8   0     9428.28     9226.33    310.35 o 
   3   8   0     1161.89     3306.93     60.16 o 
   5   8   0       27.41       15.04      1.43 o 
   6   8   0     3222.32     3450.44     67.30 o 
   7   8   0       68.07       28.89      1.91 o 
   8   8   0     1781.17     2082.01     46.08 o 
   9   8   0       62.66      163.29      5.25 o 
  10   8   0     2983.19     3532.78     65.67 o 
  11   8   0     2257.35     2801.77     63.04 o 
  12   8   0       61.72       81.41      3.58 o 
  13   8   0      555.81      545.74     12.89 o 
  14   8   0     2552.87     1992.96     39.62 o 
  15   8   0       40.07       46.79      3.10 o 
  16   8   0     3062.53     2649.45     52.74 o 
  17   8   0       54.44      119.13      5.25 o 
  18   8   0    15280.68    13032.96    270.02 o 
  19   8   0       11.02        6.68      2.63 o 
  20   8   0      750.29      502.77     12.41 o 
  21   8   0      506.12      427.80     11.21 o 
  22   8   0     9937.79     9443.12    166.41 o 
  23   8   0      491.17      421.62     10.73 o 
  24   8   0      390.19      310.83      8.83 o 
  25   8   0      462.46      478.43     12.65 o 
  26   8   0      275.52      170.22      6.21 o 
  27   8   0       19.85        9.79      4.77 o 
  28   8   0     1285.29     1331.65     42.01 o 
  29   8   0        4.63       22.68      5.97 o 
  30   8   0       72.13       82.60      9.07 o 
  31   8   0      222.05      195.52     10.74 o 
  32   8   0      654.59      596.84     29.36 o 
  33   8   0       14.01       29.84      7.64 o 
   1   9   0        0.92       59.92      2.63 o 
   2   9   0     5680.37     8253.27    301.05 o 
   3   9   0     7508.15     7548.51    132.25 o 
   4   9   0     3479.08     5335.68     98.10 o 
   5   9   0     9071.24     8585.12    170.24 o 
   6   9   0     4282.13     5128.46     94.31 o 
   7   9   0      931.73     1888.87     37.70 o 
   8   9   0     1443.88     1548.68     33.19 o 
   9   9   0    18921.57    17587.04    571.07 o 
  10   9   0      245.94      112.20      4.54 o 
  11   9   0     4425.32     3951.53     76.16 o 
  12   9   0    18404.72    17968.28    426.85 o 
  13   9   0      425.64      600.43     15.28 o 
  14   9   0      961.53      762.77     16.72 o 
  15   9   0      702.10      789.50     19.11 o 
  16   9   0      673.88      492.04     12.89 o 
  17   9   0      427.52      335.66     10.98 o 
  18   9   0     1274.35     1251.45     27.69 o 
  19   9   0     4367.22     4721.20     86.89 o 
  20   9   0      847.06      568.44     14.56 o 
  21   9   0     1118.42     1049.94     24.34 o 
  22   9   0     5024.46     4863.71     90.01 o 
  23   9   0       66.67       81.65      3.58 o 
  24   9   0     3968.39     3775.83     72.33 o 
  25   9   0      120.01       84.27      3.82 o 
  26   9   0      151.02      149.92      5.49 o 
  27   9   0      156.93      103.37     13.61 o 
  28   9   0      422.95      498.22     31.52 o 
  29   9   0      624.28      719.08     36.07 o 
  30   9   0      601.05      479.39     37.02 o 
  31   9   0      572.93      548.85     24.34 o 
  32   9   0     1623.23     1452.21     55.38 o 
  33   9   0      835.74      700.21     29.84 o 
   0  10   0     6465.24     9739.87    253.54 o 
   1  10   0       14.67       19.10      1.91 o 
   2  10   0       84.63      191.46      5.97 o 
   3  10   0     3159.37     2287.31     44.40 o 
   4  10   0     1299.35      826.48     19.59 o 
   5  10   0     9193.82     8871.33    153.76 o 
   6  10   0       36.53        9.79      1.67 o 
   7  10   0     6685.30     6347.92    115.54 o 
   8  10   0     2064.52     2129.72     45.36 o 
   9  10   0        7.29        4.54      1.91 o 
  10  10   0     6075.48     5957.86    118.89 o 
  11  10   0     1101.24     1489.00     30.56 o 
  12  10   0      932.26     1125.14     27.69 o 
  13  10   0     2065.01     2145.24     43.21 o 
  14  10   0     2441.31     2683.36     55.61 o 
  15  10   0     2819.86     2913.28     60.16 o 
  16  10   0     2133.62     1767.83     38.66 o 
  17  10   0      556.90      452.86     13.37 o 
  18  10   0      161.49      112.92      4.54 o 
  19  10   0      330.52      498.22     13.37 o 
  20  10   0     2476.82     2465.65     50.15 o 
  21  10   0      320.03      250.91      8.12 o 
  22  10   0       94.83       66.13      4.06 o 
  23  10   0        0.07        7.88      1.91 o 
  24  10   0     3767.81     3550.22     68.74 o 
  25  10   0       12.01        3.58      2.15 o 
  26  10   0       99.35      104.09      4.78 o 
  27  10   0      260.25      176.66     11.22 o 
  28  10   0      600.45      483.66     20.79 o 
  29  10   0     1067.39     1173.38     39.14 o 
  30  10   0      406.72      284.33     14.80 o 
  31  10   0      557.91      488.92     23.86 o 
  32  10   0      125.80      109.10      8.59 o 
  33  10   0       11.92       10.27      7.16 o 
   1  11   0     8690.39    10610.28    261.40 o 
   2  11   0    12454.68    10071.20    173.31 o 
   3  11   0    23811.41    27695.74    937.04 o 
   4  11   0      668.94     1154.75     25.29 o 
   5  11   0      241.13      216.29      6.21 o 
   6  11   0    10648.74    12492.45    239.22 o 
   7  11   0      994.82      796.64     18.63 o 
   8  11   0     4521.98     4941.55     96.23 o 
   9  11   0     1486.98     2159.33     43.69 o 
  10  11   0      131.81      240.88      9.79 o 
  11  11   0    30575.09    29361.16    697.10 o 
  12  11   0     9953.77    10634.85    189.07 o 
  13  11   0      499.08      378.39     10.50 o 
  14  11   0     4758.74     3726.64     73.29 o 
  15  11   0       23.29       84.75      4.06 o 
  16  11   0     4947.87     5357.18     98.58 o 
  17  11   0      378.32      354.52     12.18 o 
  18  11   0     5747.67     5058.76    111.71 o 
  19  11   0      539.53      520.68     13.60 o 
  20  11   0       18.78        2.39      2.63 o 
  21  11   0      466.90      525.95     14.08 o 
  22  11   0      206.01      275.98      8.83 o 
  23  11   0        0.10        2.63      2.39 o 
  24  11   0     1606.44     1361.49     32.48 o 
  25  11   0     1961.30     1952.35     46.32 o 
  26  11   0      598.02      599.95     16.00 o 
  27  11   0       74.87       71.86      3.82 o 
  28  11   0      119.42      115.79     14.56 o 
  29  11   0      526.06      442.13     31.04 o 
  30  11   0      317.90      371.71     27.46 o 
  31  11   0     2049.56     1986.98     87.13 o 
  32  11   0     1330.52     1220.89     45.60 o 
  33  11   0      188.94      158.76     13.61 o 
   1  12   0    17488.69    18293.19    628.84 o 
   2  12   0     1224.66     1762.32     36.54 o 
   3  12   0       93.81      307.73      9.31 o 
   6  12   0     4336.78     4457.17     88.33 o 
   7  12   0    26905.75    25494.13    800.47 o 
   8  12   0    26862.61    26765.13    912.90 o 
   9  12   0    18124.21    17092.84    336.12 o 
  10  12   0     5865.21     6189.17    112.43 o 
  11  12   0     2030.20     2133.07     43.21 o 
  12  12   0     1389.79     1368.67     31.04 o 
  13  12   0      354.78      401.55     11.21 o 
  14  12   0     2183.24     1966.43     59.44 o 
  15  12   0      201.48      297.22      8.35 o 
  16  12   0     1100.00     1284.61     28.17 o 
  17  12   0     1065.02      663.43     22.66 o 
  18  12   0     4813.03     3764.82     73.29 o 
  19  12   0     9092.71     8306.01    156.11 o 
  20  12   0     3982.20     3774.39     76.16 o 
  21  12   0       90.45       45.60      3.10 o 
  22  12   0      565.92      512.30     13.13 o 
  23  12   0       13.88       22.92      2.63 o 
  24  12   0     1502.40     1573.49     40.81 o 
  25  12   0      744.10      639.33     19.59 o 
  26  12   0       43.67       83.08      4.54 o 
  27  12   0     1653.72     1401.86     37.94 o 
  28  12   0       73.07       52.04     13.61 o 
  29  12   0       15.03       19.81     10.03 o 
  30  12   0       32.45       19.81     12.89 o 
  31  12   0      854.77      842.72     53.46 o 
  32  12   0      480.98      399.88     29.60 o 
   2  13   0      329.46      911.26     22.42 o 
   3  13   0    13344.00    11172.49    228.96 o 
   4  13   0     5771.59     7544.48    132.73 o 
   5  13   0     2663.99     2145.72     47.28 o 
   6  13   0      231.10      161.14      5.97 o 
   7  13   0     8712.56    10754.46    195.29 o 
   8  13   0       19.01       80.45      4.06 o 
   9  13   0      165.75       74.49      3.58 o 
  10  13   0    11835.52    12556.44    218.91 o 
  11  13   0     7037.63     6320.23    114.82 o 
  12  13   0     7260.92     7407.67    133.93 o 
  13  13   0      442.05      351.18      9.55 o 
  14  13   0        4.11       39.15      4.06 o 
  15  13   0      849.17      539.07     13.84 o 
  16  13   0       60.92      101.46      4.54 o 
  17  13   0      543.71      425.41     13.60 o 
  18  13   0      321.59      243.27      9.07 o 
  19  13   0     4850.40     4392.46     85.22 o 
  20  13   0     2018.53     2089.87     45.84 o 
  21  13   0      604.24      417.31     13.13 o 
  22  13   0      263.59      327.30     10.98 o 
  23  13   0     2229.42     2088.43     52.74 o 
  24  13   0     5243.64     5025.09    111.27 o 
  25  13   0       32.41        6.45      3.34 o 
  26  13   0       20.19       33.90      3.82 o 
  27  13   0     2642.39     2807.52     70.66 o 
  28  13   0       84.03      104.09      7.16 o 
  29  13   0      531.13      485.81     27.69 o 
  30  13   0     1088.69     1138.99     58.49 o 
  31  13   0       98.94       73.53     13.61 o 
  32  13   0      120.64      152.31     19.58 o 
   0  14   0     2985.32     4367.41    111.95 o 
   1  14   0      121.30      252.34      7.88 o 
   2  14   0      347.80      295.31      8.59 o 
   3  14   0     4535.63     6560.88    126.07 o 
   4  14   0     1413.38     2486.15     51.82 o 
   5  14   0    11168.94    10754.22    195.05 o 
   6  14   0    25892.96    32303.52   1031.55 o 
   7  14   0      626.21      408.93     10.73 o 
   8  14   0     1538.52     1957.85     42.73 o 
   9  14   0      269.71      392.95     10.50 o 
  10  14   0     6642.68     6484.72    119.13 o 
  11  14   0     2103.62     2437.00     57.05 o 
  12  14   0     5554.79     6003.18    110.31 o 
  13  14   0        6.30        3.58      3.10 o 
  14  14   0     2249.98     1778.80     38.66 o 
  15  14   0      133.63      100.51      5.01 o 
  16  14   0     2059.30     1908.66     49.19 o 
  17  14   0    14286.54    13760.86    274.76 o 
  18  14   0      845.78      979.05     25.77 o 
  19  14   0     3529.95     2988.00     74.49 o 
  20  14   0     2881.20     2518.15     61.12 o 
  21  14   0     2539.78     2484.76     60.64 o 
  22  14   0        0.07        8.83      4.30 o 
  23  14   0       53.83      111.97      6.45 o 
  24  14   0     3285.05     3359.71     75.44 o 
  25  14   0      112.32       73.05      4.30 o 
  26  14   0     1252.64     1210.36     30.32 o 
  27  14   0       46.73       51.80      4.54 o 
  28  14   0     1005.74      911.26     26.97 o 
  29  14   0       51.36       34.38     14.32 o 
  30  14   0        2.57       -9.55     10.03 o 
  31  14   0       21.38       35.09     14.56 o 
  32  14   0      204.37      214.86     23.16 o 
   1  15   0    12112.49    14540.30    243.52 o 
   2  15   0      965.88     1033.22     23.14 o 
   3  15   0     2877.55     2441.07     52.98 o 
   4  15   0      135.81       91.91      4.30 o 
   5  15   0     3096.38     2348.43     48.71 o 
   6  15   0       77.49      105.52      5.01 o 
   7  15   0     3976.61     4091.41     78.56 o 
   8  15   0     1810.82     1685.44     38.18 o 
   9  15   0     7956.68     9095.51    161.14 o 
  10  15   0     3953.49     3078.25     58.73 o 
  11  15   0     1807.36     2001.78     42.97 o 
  12  15   0     4971.04     4440.93     87.13 o 
  13  15   0     2557.55     2035.93     47.76 o 
  14  15   0      954.86      583.48     15.76 o 
  15  15   0     2924.50     3375.47     74.96 o 
  16  15   0     4702.92     4111.95     91.20 o 
  17  15   0     6453.23     6215.42    132.02 o 
  18  15   0      405.76      286.72     10.98 o 
  19  15   0        0.00        5.01      4.30 o 
  20  15   0     1093.13     1012.48     28.88 o 
  21  15   0      800.57      612.84     19.11 o 
  22  15   0     2724.25     3031.93     73.77 o 
  23  15   0      161.60      179.29      7.88 o 
  24  15   0       44.08       40.82      4.30 o 
  25  15   0      254.89      229.66     10.50 o 
  26  15   0      143.65      116.74      6.68 o 
  27  15   0       79.42       60.88      5.49 o 
  28  15   0      485.44      414.44     15.04 o 
  29  15   0      511.98      455.73     15.28 o 
  30  15   0      902.45      880.70     49.19 o 
  31  15   0      468.20      559.10     33.67 o 
  32  15   0       24.18        2.63     10.74 o 
   0  16   0    11545.71    12139.61    300.82 o 
   1  16   0      372.89      388.90     10.74 o 
   2  16   0    27141.01    25425.38    821.26 o 
   3  16   0     7215.07     9907.19    175.22 o 
   4  16   0    12446.38    14073.12    285.77 o 
   5  16   0     2452.05     1986.74     40.81 o 
   6  16   0        0.63        1.43      2.86 o 
   7  16   0      630.05      664.63     16.48 o 
   8  16   0     2140.62     1942.81     37.94 o 
   9  16   0    10304.94    10821.09    187.39 o 
  10  16   0    17216.89    17249.00    290.76 o 
  11  16   0    11115.80    11116.40    198.64 o 
  12  16   0     9647.13     6961.72    146.58 o 
  13  16   0     3942.33     3022.83     84.50 o 
  14  16   0     3419.16     2685.51     65.19 o 
  15  16   0     4314.42     4052.51     91.92 o 
  16  16   0        3.71       14.80      4.06 o 
  17  16   0      830.16      744.38     21.74 o 
  18  16   0      492.62      395.58     13.85 o 
  19  16   0      139.56      133.21      7.16 o 
  20  16   0     4802.14     4485.34    100.26 o 
  21  16   0      329.44      373.62     13.37 o 
  22  16   0     1151.51     1222.57     29.60 o 
  23  16   0        6.62       14.56      3.82 o 
  24  16   0       63.08       66.37      5.49 o 
  25  16   0       25.58       14.32      4.30 o 
  26  16   0     1510.91     1413.07     38.90 o 
  27  16   0       90.86       51.33      5.01 o 
  28  16   0       40.82       26.26      4.77 o 
  29  16   0      757.83      858.24     27.45 o 
  30  16   0      587.19      512.78     32.00 o 
  31  16   0      128.86      183.82     19.82 o 
  32  16   0      112.38       48.23     12.42 o 
   1  17   0       13.62        9.07      3.10 o 
   2  17   0      162.98      292.21     10.50 o 
   3  17   0     1368.36      880.70     21.26 o 
   4  17   0     1997.75     2100.12     43.93 o 
   5  17   0      221.83      427.33     11.69 o 
   6  17   0    10781.92    10218.74    184.08 o 
   7  17   0     6743.35     6656.35    120.09 o 
   8  17   0    12410.61    13863.75    244.72 o 
   9  17   0    17517.29    17294.12    349.25 o 
  10  17   0    11350.23    10141.90    207.94 o 
  11  17   0     4814.86     4172.59     90.72 o 
  12  17   0      111.22      138.94      6.21 o 
  13  17   0      469.51      355.95     15.99 o 
  15  17   0     1090.11     1072.88     29.12 o 
  16  17   0     1790.47     1790.73     46.08 o 
  17  17   0     2333.94     1955.46     48.47 o 
  18  17   0     1179.27     1295.62     36.07 o 
  19  17   0      405.44      393.19     15.52 o 
  20  17   0     1649.33     1516.20     39.62 o 
  21  17   0       72.82      107.43      7.16 o 
  22  17   0      480.11      419.94     16.96 o 
  23  17   0      909.61     1022.01     29.36 o 
  24  17   0       31.31       11.46      4.54 o 
  25  17   0      304.00      229.42     10.27 o 
  26  17   0       21.04       37.48      5.49 o 
  27  17   0     1261.48     1526.46     40.57 o 
  28  17   0       16.68       11.46      4.54 o 
  29  17   0      568.82      498.22     16.72 o 
  30  17   0      410.47      423.73     35.59 o 
  31  17   0       21.78       23.16     16.95 o 
  32  17   0      106.66      118.41     18.86 o 
   0  18   0     1052.84     1151.40     39.14 o 
   1  18   0       51.33       35.33      2.86 o 
   2  18   0     3607.92     3512.00     67.54 o 
   3  18   0     6834.96     8646.92    158.03 o 
   4  18   0     5902.62     6499.28    120.57 o 
   5  18   0     1618.99     2387.09     58.25 o 
   6  18   0     9070.90     8997.65    195.53 o 
   7  18   0      241.23      309.64     10.98 o 
   8  18   0    24247.34    24394.28    467.66 o 
   9  18   0     6530.34     6848.57    142.27 o 
  10  18   0      922.29      697.34     20.79 o 
  11  18   0      964.18      891.19     30.80 o 
  12  18   0     4389.17     3536.13     99.54 o 
  13  18   0       40.74        4.54      3.34 o 
  14  18   0      327.87      440.21     20.07 o 
  15  18   0     1039.35      811.92     29.60 o 
  16  18   0       10.16       24.35      8.83 o 
  17  18   0     2149.29     2372.05     85.94 o 
  18  18   0      400.03      315.60     11.70 o 
  19  18   0      898.46      949.44     28.88 o 
  20  18   0     3833.63     3687.74     89.77 o 
  21  18   0       61.08       74.01      5.97 o 
  22  18   0      598.86      570.59     17.91 o 
  23  18   0       10.56       18.14      4.77 o 
  24  18   0      123.05      123.43      6.68 o 
  25  18   0        9.77        2.86      3.82 o 
  26  18   0      326.21      333.27     12.65 o 
  27  18   0      615.93      781.60     25.29 o 
  28  18   0     2384.16     2402.85     63.04 o 
  29  18   0      479.61      389.85     15.99 o 
  30  18   0     1698.82     1769.74     99.30 o 
  31  18   0        5.34      -18.14     20.77 o 
  32  18   0     1330.03     1172.42     69.22 o 
   1  19   0       17.67      110.77      8.35 o 
   2  19   0     1301.14     1644.39     46.80 o 
   3  19   0     4508.31     5513.77    111.95 o 
   4  19   0     4076.61     4347.58     96.23 o 
   5  19   0     1562.24     1588.77     42.25 o 
   6  19   0     3438.95     3892.09     89.53 o 
   7  19   0    14037.80    14419.74    281.71 o 
   8  19   0       62.16       81.65      4.54 o 
   9  19   0     4250.52     4156.83     89.53 o 
  10  19   0     1320.40      841.29     25.29 o 
  11  19   0     8301.22     7486.47    194.57 o 
  12  19   0     1434.37     1264.10     33.19 o 
  13  19   0        0.00        1.67      7.40 o 
  14  19   0     1755.09     1493.74     40.33 o 
  15  19   0     2799.66     2746.16     67.30 o 
  16  19   0     1873.33     1822.25     51.35 o 
  17  19   0       73.33       83.56      6.45 o 
  18  19   0      174.14      230.85      9.31 o 
  19  19   0       62.29      101.94      7.16 o 
  20  19   0      600.80      565.80     19.11 o 
  21  19   0       17.50       31.04      4.54 o 
  22  19   0     1170.35     1274.59     47.04 o 
  23  19   0       99.01      159.71     10.27 o 
  24  19   0     1093.66     1054.01     34.63 o 
  25  19   0        0.00        7.88      4.54 o 
  26  19   0      705.52      832.23     26.25 o 
  27  19   0      317.66      295.07     13.37 o 
  28  19   0     3063.25     3098.04     81.87 o 
  29  19   0      367.16      357.14     16.23 o 
  30  19   0       76.96       55.86     18.62 o 
  31  19   0      296.35      261.17     24.59 o 
  32  19   0      117.20      112.92     18.86 o 
   0  20   0     1395.34     2361.80    102.17 o 
   1  20   0     1066.97     1171.46     41.29 o 
   2  20   0       48.52       74.49      6.21 o 
   3  20   0     1761.78     1726.30     54.90 o 
   4  20   0     1902.69     2048.81     63.75 o 
   5  20   0     3377.80     3457.82     94.07 o 
   6  20   0    11045.56    10456.76    266.90 o 
   7  20   0        8.42       20.29      5.25 o 
   8  20   0     6088.90     5828.19    163.29 o 
   9  20   0     5767.28     6129.49    160.42 o 
  10  20   0     2998.42     3513.91    108.88 o 
  11  20   0    11959.43    11208.56    287.21 o 
  12  20   0      276.14      406.82     31.76 o 
  13  20   0      366.10      440.45     19.83 o 
  14  20   0      269.37      300.33     14.32 o 
  15  20   0        2.76       12.89      6.21 o 
  16  20   0     8540.90     8468.11    227.77 o 
  17  20   0       43.07       49.89      7.16 o 
  18  20   0       26.11       53.72      7.16 o 
  19  20   0     8492.17     7487.63    170.24 o 
  20  20   0       12.07        9.55      4.77 o 
  21  20   0       30.51       48.94      5.25 o 
  22  20   0      114.94      137.51      8.59 o 
  23  20   0        3.54       10.74      5.01 o 
  24  20   0      996.08      988.58     30.08 o 
  25  20   0        3.02        9.79      6.21 o 
  26  20   0      216.16      251.39     13.37 o 
  27  20   0      657.23      493.23     16.00 o 
  28  20   0      973.99      779.69     28.41 o 
  29  20   0      123.92      108.86      8.35 o 
  30  20   0      225.80      229.90     23.87 o 
  31  20   0       38.05       30.08     15.28 o 
   1  21   0       48.31      124.62      7.88 o 
   2  21   0     1703.20     1556.30     47.99 o 
   3  21   0     7817.43     9626.21    247.79 o 
   4  21   0     1854.21     1952.11     58.97 o 
   5  21   0     4128.53     4103.57    125.83 o 
   6  21   0       80.89       80.21      6.21 o 
   7  21   0     1675.70     1596.40     48.47 o 
   8  21   0     6053.70     6736.34    170.00 o 
   9  21   0     1725.25     1913.93     61.12 o 
  10  21   0    25844.39    24904.46    599.72 o 
  11  21   0      651.91      526.67     21.26 o 
  12  21   0      792.81      925.11     33.67 o 
  13  21   0     4277.01     4057.77    115.54 o 
  14  21   0      195.57      150.64      9.79 o 
  15  21   0    25247.42    25468.35    620.70 o 
  16  21   0     1955.30     1825.36     54.18 o 
  17  21   0     1013.86      886.41     32.00 o 
  18  21   0      567.00      587.27     24.10 o 
  19  21   0     1526.38     1549.88     48.95 o 
  20  21   0       12.42       17.67      5.73 o 
  21  21   0      215.52      151.36     10.50 o 
  22  21   0      774.74      852.06     31.52 o 
  23  21   0        1.99       12.18      7.88 o 
  24  21   0      494.50      523.55     20.07 o 
  25  21   0     1003.39      954.71     26.73 o 
  26  21   0     2205.26     2185.62     58.01 o 
  27  21   0      723.82      678.71     23.38 o 
  28  21   0        7.16        4.77      6.68 o 
  29  21   0       29.73       37.48     13.13 o 
  30  21   0       47.18       29.60     14.56 o 
  31  21   0        3.34        3.34     19.58 o 
   0  22   0      881.64      729.82     32.48 o 
   1  22   0     2368.96     2378.51     72.81 o 
   2  22   0      368.96      456.69     18.15 o 
   3  22   0      167.90      201.97     10.50 o 
   4  22   0      736.24      842.72     32.00 o 
   5  22   0     1208.44     1392.29     46.56 o 
   6  22   0      111.52      135.60      9.07 o 
   7  22   0     2936.82     2761.20     75.92 o 
   8  22   0      932.75     1580.44     46.32 o 
   9  22   0      206.74      227.75     12.89 o 
  10  22   0     2591.75     2741.37     81.63 o 
  11  22   0        2.02       15.28      5.01 o 
  12  22   0       93.00       73.29      7.88 o 
  13  22   0    14440.79    14244.52    358.11 o 
  14  22   0     2898.84     3023.31     86.89 o 
  15  22   0     2071.82     2122.58     64.71 o 
  16  22   0     3608.03     3448.52    102.17 o 
  17  22   0      322.21      317.04     15.99 o 
  18  22   0      750.52      891.67     32.48 o 
  19  22   0      139.63      124.86      9.79 o 
  20  22   0     2610.43     2434.13     74.25 o 
  21  22   0      239.56      217.25     11.94 o 
  22  22   0      249.00      217.48     12.42 o 
  23  22   0       68.90       51.80      7.40 o 
  24  22   0       22.84       35.57      8.12 o 
  25  22   0      372.79      367.41     19.58 o 
  26  22   0      295.58      285.05     13.85 o 
  27  22   0       52.40       58.97      9.07 o 
  29  22   0       81.53       84.99     17.43 o 
  30  22   0       16.12        0.24     13.61 o 
  31  22   0       70.31       72.57     22.92 o 
   1  23   0       13.97       29.36      5.25 o 
   2  23   0        2.11        5.25      5.73 o 
   3  23   0     4943.96     4844.40    137.04 o 
   4  23   0       53.01       75.44      6.68 o 
   5  23   0    21341.82    21818.59    542.15 o 
   6  23   0     3265.49     3104.74     90.01 o 
   7  23   0     1618.82     1473.00     50.63 o 
   8  23   0     1827.89     1326.42     42.25 o 
   9  23   0     1130.23      966.64     33.91 o 
  10  23   0     4236.22     4380.77    113.62 o 
  11  23   0       69.29       30.80     10.50 o 
  12  23   0     1283.21     1025.60     38.66 o 
  13  23   0        9.51       10.27      6.92 o 
  14  23   0      484.12      496.82     22.42 o 
  15  23   0      164.84      125.57     10.50 o 
  16  23   0     3106.01     3258.46     95.03 o 
  17  23   0     1489.15     1416.90     52.98 o 
  18  23   0     1081.91     1278.42     47.28 o 
  19  23   0     3744.10     3925.96    110.79 o 
  20  23   0      148.52      124.14      9.31 o 
  21  23   0      566.73      431.16     19.59 o 
  22  23   0       19.40       35.09      8.12 o 
  23  23   0      444.38      437.38     19.83 o 
  24  23   0      163.72      106.71      9.31 o 
  25  23   0       21.41       36.53      7.88 o 
  26  23   0      300.84      321.33     15.99 o 
  27  23   0       14.28       26.98      9.07 o 
  28  23   0       18.67       11.94      6.68 o 
  29  23   0        2.50       -7.64     13.85 o 
  30  23   0      119.24       89.29     17.19 o 
  31  23   0      139.36      114.11     28.41 o 
   0  24   0     2455.77     2031.38     98.10 o 
   1  24   0     3486.84     3888.02    109.59 o 
   2  24   0       29.48       69.00      7.88 o 
   3  24   0     1917.36     2511.49     80.47 o 
   4  24   0     1694.05     1889.11     63.27 o 
   5  24   0      335.51      153.03      9.07 o 
   6  24   0     1415.87     1454.60     43.93 o 
   7  24   0        9.92       15.52      5.97 o 
   8  24   0     1698.73     1582.07     52.50 o 
   9  24   0     1871.02     1833.70     57.77 o 
  10  24   0     9224.28     8629.73    222.50 o 
  11  24   0        3.30       -0.48      6.21 o 
  12  24   0       52.62       28.17      6.92 o 
  13  24   0     1272.00     1302.76     43.93 o 
  14  24   0      758.81      884.73     31.76 o 
  15  24   0      131.28      168.31     10.27 o 
  16  24   0      197.38      289.35     16.71 o 
  17  24   0      411.70      509.47     24.58 o 
  18  24   0       24.63       10.27      6.92 o 
  19  24   0      105.21      114.83      9.79 o 
  20  24   0       29.03       25.31      7.64 o 
  21  24   0      140.67      142.52     11.94 o 
  22  24   0     1803.61     1841.36     58.73 o 
  23  24   0       24.85       33.90      8.12 o 
  24  24   0       21.46       27.69      9.31 o 
  25  24   0      341.65      345.21     16.71 o 
  26  24   0      186.89      206.51     14.32 o 
  27  24   0       39.66       34.14      9.07 o 
  28  24   0      324.58      345.21     23.16 o 
  29  24   0        8.94        0.72     15.28 o 
  30  24   0       23.86        9.31     18.62 o 
  31  24   0       80.88       64.70     19.82 o 
   1  25   0     3624.15     3237.23    104.33 o 
   2  25   0       83.36       49.18      6.21 o 
   3  25   0       37.47       48.70      6.92 o 
   4  25   0     1105.99     1086.01     40.10 o 
   5  25   0     1590.12     1487.56     51.35 o 
   6  25   0     8641.99     9111.99    229.44 o 
   7  25   0     5975.69     5754.19    152.32 o 
   8  25   0      586.62      657.96     24.34 o 
   9  25   0      510.68      745.10     30.32 o 
  10  25   0     5813.73     5825.08    159.22 o 
  11  25   0        0.76        3.58      8.36 o 
  12  25   0      152.07      231.81     12.65 o 
  13  25   0      316.78      276.22     15.04 o 
  14  25   0      384.74      443.08     19.83 o 
  15  25   0     1321.46     1204.42     44.64 o 
  16  25   0      643.49      590.14     26.49 o 
  17  25   0      594.57      719.08     30.56 o 
  18  25   0      428.25      461.48     19.11 o 
  19  25   0       91.10      143.72     11.70 o 
  20  25   0       33.38       15.04      7.16 o 
  21  25   0        3.91       16.23      8.59 o 
  22  25   0       71.88       92.63      9.31 o 
  23  25   0       80.71       54.19     10.03 o 
  24  25   0       20.29       45.36     10.03 o 
  25  25   0       59.02       71.14      9.79 o 
  26  25   0       23.21       20.53     11.22 o 
  27  25   0       97.87      103.85     14.09 o 
  28  25   0        8.24      -14.09     18.86 o 
  29  25   0       23.44       20.29     24.11 o 
  30  25   0       25.20       30.80     26.98 o 
   0  26   0     6022.55     6277.74    238.74 o 
   1  26   0     1157.50     1353.15     44.88 o 
   2  26   0       50.58       69.47      8.12 o 
   3  26   0      235.93      407.78     16.48 o 
   4  26   0      129.80      167.83     10.98 o 
   5  26   0     8335.60     8471.94    236.82 o 
   6  26   0      753.34     1065.22     36.54 o 
   7  26   0       85.07       95.49      8.59 o 
   8  26   0     2789.46     3051.48     84.98 o 
   9  26   0       88.84      132.26      8.83 o 
  10  26   0     1947.99     1873.83     57.53 o 
  11  26   0       25.68       26.74      6.68 o 
  12  26   0     4725.06     4530.46    130.34 o 
  13  26   0      117.49      127.24      9.55 o 
  14  26   0     1222.94     1245.71     47.04 o 
  15  26   0     1008.49      937.27     36.78 o 
  16  26   0     4361.64     3999.52    115.78 o 
  17  26   0     1988.70     1895.77     63.51 o 
  18  26   0       45.47       89.05      8.12 o 
  19  26   0       37.34       14.56      7.40 o 
  20  26   0      676.48      574.86     25.53 o 
  21  26   0      240.07      336.14     20.05 o 
  22  26   0      201.51      216.77     15.28 o 
  23  26   0       24.84       23.16      9.31 o 
  24  26   0      340.80      380.06     21.25 o 
  25  26   0      150.32      136.32     12.65 o 
  26  26   0        5.10        3.10      8.83 o 
  27  26   0      178.49      199.10     23.63 o 
  28  26   0       43.92       61.36     17.67 o 
  29  26   0       53.41      105.28     21.25 o 
  30  26   0       69.23       76.16     21.25 o 
   1  27   0     5577.60     5536.24    152.56 o 
   2  27   0     1480.43     1589.49     50.39 o 
   3  27   0       60.36       68.28      7.88 o 
   4  27   0      179.37      284.33     14.32 o 
   5  27   0        0.72       -4.54      5.73 o 
   6  27   0      239.12      189.55     11.70 o 
   7  27   0      819.80      721.44     29.60 o 
   8  27   0     3765.77     3936.73    126.27 o 
   9  27   0      549.71      577.73     24.82 o 
  10  27   0       45.07       88.09      8.59 o 
  11  27   0        1.89        6.45      6.68 o 
  12  27   0      782.64      853.01     32.48 o 
  13  27   0        2.29       10.98      8.12 o 
  14  27   0      169.08      263.32     14.09 o 
  15  27   0      945.26      872.56     31.76 o 
  16  27   0       23.62        6.68      6.68 o 
  17  27   0     1516.31     1342.66     51.82 o 
  18  27   0      556.83      627.64     26.97 o 
  19  27   0     2231.49     2142.89     68.98 o 
  20  27   0       31.28       56.34      9.31 o 
  21  27   0     1090.93     1128.97     44.40 o 
  22  27   0     1539.10     1638.45     58.25 o 
  23  27   0        2.57       14.09      8.83 o 
  24  27   0      761.25      918.16     38.66 o 
  25  27   0       25.47       31.51     12.18 o 
  26  27   0      361.22      383.88     19.82 o 
  27  27   0      630.98      632.87     45.12 o 
  28  27   0       10.97       33.42     19.34 o 
  29  27   0      307.19      367.41     35.57 o 
  30  27   0        6.82       26.74     24.11 o 
   0  28   0      648.64      719.56     42.49 o 
   1  28   0      442.82      561.50     24.58 o 
   2  28   0     1342.13     1466.29     51.59 o 
   3  28   0      385.23      416.83     19.35 o 
   4  28   0       58.44       89.77      7.88 o 
   5  28   0      965.02      869.45     30.56 o 
   6  28   0      365.56      273.83     14.56 o 
   7  28   0      976.02     1159.77     38.66 o 
   8  28   0        6.59       15.76      7.64 o 
   9  28   0       10.91       21.96      7.16 o 
  10  28   0     2353.07     2531.28     85.94 o 
  11  28   0     2195.92     2174.13     67.07 o 
  12  28   0        5.61       13.85      6.92 o 
  13  28   0      225.94      218.68     14.80 o 
  14  28   0      822.34      854.89     34.39 o 
  15  28   0      852.88      880.46     33.19 o 
  16  28   0      514.68      420.42     20.07 o 
  17  28   0      168.78      159.48     11.94 o 
  18  28   0      507.94      406.82     21.03 o 
  19  28   0      255.83      269.53     16.71 o 
  20  28   0      423.47      445.48     20.79 o 
  21  28   0     1499.91     1482.29     53.22 o 
  22  28   0       39.58       69.00     10.27 o 
  23  28   0      157.92      161.86     14.32 o 
  24  28   0       16.20       20.77      9.55 o 
  25  28   0      365.96      390.09     22.68 o 
  26  28   0      422.90      508.03     37.94 o 
  27  28   0      473.45      535.96     43.69 o 
  28  28   0     2040.25     1955.22     88.09 o 
  29  28   0       63.69       57.06     18.62 o 
  30  28   0       87.80       68.28     29.12 o 
   1  29   0     1190.78     1464.38     50.15 o 
   2  29   0      587.51      668.70     25.29 o 
   3  29   0      984.71     1028.24     38.90 o 
   4  29   0      157.18      106.47      8.35 o 
   5  29   0      540.97      590.86     26.25 o 
   6  29   0     4355.65     4735.05    135.13 o 
   7  29   0       88.12      111.25      9.07 o 
   8  29   0     2810.35     2616.29     76.16 o 
   9  29   0       93.98       63.50     12.18 o 
  10  29   0      105.84      153.27     11.70 o 
  11  29   0     1427.79     1465.34     51.35 o 
  12  29   0      436.44      452.66     21.03 o 
  13  29   0      417.44      369.80     17.91 o 
  14  29   0      546.74      589.66     27.93 o 
  15  29   0        8.07       16.23      9.31 o 
  16  29   0     2857.44     2785.77     88.81 o 
  17  29   0        0.73      -10.03     12.18 o 
  18  29   0      892.80      977.13     36.07 o 
  19  29   0       39.50       53.00     10.27 o 
  20  29   0      359.86      372.90     19.34 o 
  21  29   0     1582.12     1450.06     51.59 o 
  22  29   0      620.47      519.96     29.84 o 
  23  29   0        8.39        9.79     10.03 o 
  24  29   0      866.52      931.05     39.62 o 
  25  29   0       60.11       64.70     12.18 o 
  26  29   0       27.01        2.15     20.05 o 
  27  29   0        0.34       26.74     27.22 o 
  28  29   0      416.20      462.43     48.23 o 
  29  29   0        7.28      -26.74     31.99 o 
   0  30   0     1555.27     1901.76     94.79 o 
   1  30   0       30.23       34.86      7.88 o 
   2  30   0      857.68     1064.02     39.38 o 
   3  30   0      332.21      407.54     19.83 o 
   4  30   0      784.78     1045.67     40.33 o 
   5  30   0        0.60        3.82      6.68 o 
   6  30   0       74.42       76.87      8.83 o 
   7  30   0      432.68      454.06     21.50 o 
   8  30   0     2001.11     2004.41     63.99 o 
   9  30   0     5189.56     5006.98    131.30 o 
  10  30   0     3822.05     3960.11    116.26 o 
  11  30   0      579.18      600.91     25.77 o 
  12  30   0     1469.67     1421.89     47.04 o 
  13  30   0       57.82       92.39     10.50 o 
  14  30   0     1668.97     1711.26     59.92 o 
  15  30   0     1322.22     1397.55     54.66 o 
  16  30   0      450.35      433.55     22.90 o 
  17  30   0     9648.52     9398.24    250.67 o 
  18  30   0      469.37      423.73     20.07 o 
  19  30   0      115.00      160.43     12.18 o 
  20  30   0      111.31       81.65     10.50 o 
  21  30   0     1404.91     1473.00     54.66 o 
  22  30   0       19.56       25.54     10.03 o 
  23  30   0       20.76       21.25     11.94 o 
  24  30   0        4.43        0.72      9.55 o 
  25  30   0       31.75       32.47     19.34 o 
  26  30   0        8.77       27.45     26.98 o 
  27  30   0      583.74      648.39     65.67 o 
  28  30   0      255.92      242.08     32.95 o 
   1  31   0     2799.88     3217.41     92.64 o 
   2  31   0      818.47      757.74     33.19 o 
   3  31   0       74.01      138.47     12.65 o 
   4  31   0      157.12      269.77     15.04 o 
   5  31   0      489.06      472.69     23.14 o 
   6  31   0      792.92      997.44     36.78 o 
   7  31   0      252.47      197.91     14.32 o 
   8  31   0     2942.05     2804.64     93.12 o 
   9  31   0      226.42      207.70     12.65 o 
  10  31   0      441.85      443.08     18.39 o 
  11  31   0      264.24      312.03     17.67 o 
  12  31   0      912.74      917.45     38.42 o 
  13  31   0       81.97       81.89     10.27 o 
  14  31   0     1902.19     1754.22     58.01 o 
  15  31   0     2777.56     2509.81     77.36 o 
  16  31   0       83.62       77.83     10.27 o 
  17  31   0     1108.51     1012.96     39.38 o 
  18  31   0     2728.33     2776.00     89.05 o 
  19  31   0     2214.39     2527.25     86.65 o 
  20  31   0       39.51       13.85      9.55 o 
  21  31   0      318.10      323.72     16.95 o 
  22  31   0      588.12      561.26     29.84 o 
  23  31   0      129.24      100.51     11.94 o 
  24  31   0       43.36       48.94     13.13 o 
  25  31   0       30.53       16.23     23.40 o 
  26  31   0        1.99       -8.35     25.55 o 
  27  31   0       66.76       67.08     23.16 o 
   0  32   0     2248.12     2618.69    118.41 o 
   1  32   0     4416.30     4514.46    125.35 o 
   2  32   0       72.55       83.08      9.31 o 
   3  32   0      255.89      330.17     19.34 o 
   4  32   0      167.94      163.53     12.18 o 
   5  32   0      585.41      610.93     22.42 o 
   6  32   0      793.06      893.83     32.48 o 
   7  32   0     4344.15     4467.66    122.72 o 
   8  32   0      773.86      746.05     47.99 o 
   9  32   0       14.47        2.15      9.31 o 
  10  32   0        1.77       -5.73     12.65 o 
  11  32   0      100.46      101.94     10.50 o 
  12  32   0       62.21       60.64      9.79 o 
  13  32   0      319.71      338.29     19.10 o 
  14  32   0      230.88      268.34     17.43 o 
  15  32   0      277.18      306.53     17.19 o 
  16  32   0       18.93        4.06     12.89 o 
  17  32   0      602.31      533.57     26.01 o 
  18  32   0     1559.18     1794.80     63.27 o 
  19  32   0     3095.18     2990.36     90.24 o 
  20  32   0      307.14      341.63     19.58 o 
  21  32   0      189.64      165.20     16.47 o 
  22  32   0      461.44      442.61     25.29 o 
  23  32   0      124.20      136.32     13.13 o 
  24  32   0       16.16       22.68     19.58 o 
  25  32   0       43.38       75.68     25.31 o 
  26  32   0       56.09       29.13     18.86 o 
  27  32   0       17.47       13.37     20.29 o 
   1  33   0     3534.90     3657.66    106.96 o 
   2  33   0        3.80       12.89      8.12 o 
   3  33   0       11.01       13.61      7.88 o 
   4  33   0        0.41        0.72      8.12 o 
   5  33   0      565.03      625.01     32.48 o 
   6  33   0       42.32       71.38     10.74 o 
   7  33   0     1939.59     2045.22     59.44 o 
   8  33   0     1032.23     1064.98     37.46 o 
   9  33   0     1612.34     1643.43     57.29 o 
  10  33   0     2425.63     2396.43     78.32 o 
  11  33   0       32.92       16.47     10.03 o 
  12  33   0       80.91       81.41     11.70 o 
  13  33   0      767.39      550.76     24.82 o 
  14  33   0     1485.34     1378.92     49.91 o 
  15  33   0      431.50      451.70     25.29 o 
  16  33   0      141.45      164.97     24.59 o 
  17  33   0       78.88      100.75     12.42 o 
  18  33   0        4.66        0.00      8.59 o 
  19  33   0      216.55      203.64     14.32 o 
  20  33   0      527.13      458.84     26.49 o 
  21  33   0      398.36      313.93     20.77 o 
  22  33   0     3447.61     3431.57    124.40 o 
  23  33   0        9.90       -1.43     10.74 o 
  24  33   0      221.13      241.60     26.98 o 
  25  33   0      188.82      134.88     30.80 o 
  26  33   0       80.07       81.89     24.11 o 
   0  34   0     4881.91     5252.38    202.67 o 
   1  34   0       10.63       26.02      8.59 o 
   2  34   0      300.07      366.46     22.68 o 
   3  34   0       92.70       99.31     10.74 o 
   4  34   0      388.24      455.97     20.55 o 
   5  34   0      120.15      128.20     12.42 o 
   6  34   0      241.62      202.68     14.80 o 
   7  34   0      164.98      191.46     15.52 o 
   8  34   0     1402.07     1416.42     51.59 o 
   9  34   0      540.34      461.48     24.58 o 
  10  34   0     2027.64     2187.77     77.60 o 
  11  34   0      354.02      303.19     20.77 o 
  12  34   0      116.52      114.35     12.65 o 
  13  34   0     1379.93     1366.28     52.02 o 
  14  34   0      971.50     1041.36     40.33 o 
  15  34   0      105.92      111.49     12.18 o 
  16  34   0     1322.29     1283.89     42.97 o 
  17  34   0        3.10       10.74     10.74 o 
  18  34   0      102.40      129.16     17.19 o 
  19  34   0      168.32      121.75     12.42 o 
  20  34   0      312.32      289.11     17.43 o 
  21  34   0        6.70       14.09     12.89 o 
  22  34   0       62.19       71.38     11.94 o 
  23  34   0      501.46      563.17     47.99 o 
  24  34   0      622.32      541.47     49.67 o 
  25  34   0      223.46      293.16     34.86 o 
   1  35   0      177.14      213.43     14.56 o 
   2  35   0        1.58       -0.24      8.83 o 
   3  35   0      417.34      341.15     18.62 o 
   4  35   0     3495.43     3462.85     97.39 o 
   5  35   0      670.07      773.26     30.32 o 
   6  35   0     1792.23     1895.53     62.32 o 
   7  35   0      495.90      563.17     29.12 o 
   8  35   0     1705.54     1840.88     62.08 o 
   9  35   0       29.27       -2.15      9.31 o 
  10  35   0       12.22        1.67      8.36 o 
  11  35   0     1092.65     1068.81     42.25 o 
  12  35   0       13.33        9.31     10.98 o 
  13  35   0      123.33      146.11     13.61 o 
  14  35   0     1933.68     1765.19     57.05 o 
  15  35   0      326.88      296.51     17.91 o 
  16  35   0      406.00      356.19     22.44 o 
  17  35   0        2.16        2.39     11.46 o 
  18  35   0        0.15        5.01     11.22 o 
  19  35   0       50.61       52.52     12.65 o 
  20  35   0        1.55        5.01     13.37 o 
  21  35   0      475.29      460.04     26.73 o 
  22  35   0      239.77      246.13     18.38 o 
  23  35   0     1184.00     1400.91     95.03 o 
  24  35   0      101.14      107.19     25.78 o 
   0  36   0      908.34      883.77     42.73 o 
   1  36   0     3490.41     3736.89    111.27 o 
   2  36   0     1849.68     1768.55     66.83 o 
   3  36   0      439.91      477.00     28.88 o 
   4  36   0      142.93      185.26     13.13 o 
   5  36   0      246.19      224.17     13.85 o 
   6  36   0      624.52      583.72     22.90 o 
   7  36   0        0.96        1.67     11.46 o 
   8  36   0        2.09       17.19     12.65 o 
   9  36   0      436.02      465.07     25.53 o 
  10  36   0        1.48        9.55     11.70 o 
  11  36   0      907.64      923.67     36.78 o 
  12  36   0      739.00      731.25     27.45 o 
  13  36   0     1312.01     1372.94     46.08 o 
  14  36   0        7.43       -6.21     15.04 o 
  15  36   0      423.01      392.24     20.29 o 
  16  36   0     1305.50     1214.91     44.40 o 
  17  36   0      231.91      247.09     16.47 o 
  18  36   0       37.05       38.44     12.89 o 
  19  36   0        1.30        7.40     12.65 o 
  20  36   0      575.62      595.41     27.69 o 
  21  36   0      227.85      196.95     18.86 o 
  22  36   0        2.45      -13.37     18.38 o 
  23  36   0      141.61      129.87     25.07 o 
   1  37   0      829.16      759.42     29.12 o 
   2  37   0        6.83       15.04      9.55 o 
   3  37   0        8.22       11.22     10.50 o 
   4  37   0      304.29      333.75     18.62 o 
   5  37   0       18.70       16.95      9.31 o 
   6  37   0       12.25       21.96      9.55 o 
   7  37   0      299.17      351.42     18.62 o 
   8  37   0        3.97        4.54     10.03 o 
   9  37   0      528.52      535.48     31.52 o 
  10  37   0     2483.16     2404.05     79.03 o 
  11  37   0        1.74        5.25     10.03 o 
  12  37   0     2216.00     2057.63     69.70 o 
  13  37   0      181.02      179.53     15.28 o 
  14  37   0      408.70      374.81     20.77 o 
  15  37   0       50.61       42.26     11.70 o 
  16  37   0      305.19      309.64     19.82 o 
  17  37   0     1144.69     1086.96     41.77 o 
  18  37   0       41.90       57.06     12.65 o 
  19  37   0       71.75       63.50     15.28 o 
  20  37   0       51.98       55.15     14.80 o 
  21  37   0        0.94       13.85     16.23 o 
   0  38   0     1535.54     1801.26     93.12 o 
   1  38   0      398.25      386.27     21.96 o 
   2  38   0       24.84       20.77     10.03 o 
   3  38   0     1339.58     1184.59     40.57 o 
   4  38   0      809.18      798.08     46.80 o 
   5  38   0      990.97      842.48     33.67 o 
   6  38   0      524.81      499.42     23.62 o 
   7  38   0       11.58        1.67     10.98 o 
   8  38   0      123.00      124.62     13.61 o 
   9  38   0      478.88      497.98     22.90 o 
  10  38   0       36.40       29.36     10.98 o 
  11  38   0      178.73      143.48     12.42 o 
  12  38   0        2.54       -9.55      9.55 o 
  13  38   0      717.36      887.13     35.35 o 
  14  38   0     1985.27     1976.72     58.49 o 
  15  38   0      507.30      555.55     28.65 o 
  16  38   0      398.06      383.88     25.55 o 
  17  38   0        0.92       -4.78     14.32 o 
  18  38   0      114.83       75.92     13.85 o 
  19  38   0        2.05        4.06     14.80 o 
  20  38   0        7.23        1.67     13.13 o 
   1  39   0     1813.81     1739.42     69.46 o 
   2  39   0     1363.31     1369.87     51.59 o 
   3  39   0      403.43      419.94     21.03 o 
   4  39   0       10.51        2.86      9.55 o 
   5  39   0      471.37      493.47     34.87 o 
   6  39   0       75.68       88.09     17.43 o 
   7  39   0      110.90       99.79     15.52 o 
   8  39   0      349.09      313.93     28.41 o 
   9  39   0     1835.37     2032.82    101.46 o 
  10  39   0     1323.04     1413.55     93.36 o 
  11  39   0       55.54       54.91     14.56 o 
  12  39   0       71.26       62.55     12.65 o 
  13  39   0        7.66       10.98     10.74 o 
  14  39   0      247.44      263.80     20.53 o 
  15  39   0      104.47       91.91     14.56 o 
  16  39   0      100.68      106.23     15.04 o 
  17  39   0      549.28      519.48     25.53 o 
  18  39   0      121.63      127.48     17.67 o 
  19  39   0     1422.01     1406.61     56.57 o 
   0  40   0      730.98      744.62     42.97 o 
   1  40   0      899.07     1011.76     43.21 o 
   2  40   0       46.99       42.73     10.74 o 
   3  40   0     1979.15     1889.11     67.30 o 
   4  40   0      141.49      155.65     15.52 o 
   5  40   0        0.33        9.55     10.50 o 
   6  40   0     1665.95     1709.82     63.04 o 
   7  40   0     2343.87     2236.45     85.70 o 
   8  40   0       65.07       81.65     13.85 o 
   9  40   0       75.48       61.83     12.42 o 
  10  40   0        6.24        2.15     12.89 o 
  11  40   0       17.67        7.88     10.74 o 
  12  40   0      217.91      191.94     15.99 o 
  13  40   0     1883.92     2036.89     74.96 o 
  14  40   0      234.75      227.28     16.71 o 
  15  40   0       58.10       46.32     22.20 o 
  16  40   0      620.29      644.60     32.24 o 
  17  40   0      435.40      397.73     24.83 o 
   1  41   0      136.31      131.54     12.89 o 
   2  41   0      267.05      260.70     17.19 o 
   3  41   0       11.93       19.10      9.55 o 
   4  41   0      281.97      300.80     28.41 o 
   5  41   0       63.58       59.92     12.42 o 
   6  41   0      498.98      446.20     25.77 o 
   7  41   0        3.56       -4.06     11.46 o 
   8  41   0      812.11      801.19     37.22 o 
   9  41   0     1437.57     1406.85     52.26 o 
  10  41   0      244.23      260.46     18.62 o 
  11  41   0      870.40      829.83     40.81 o 
  12  41   0     1362.20     1368.91     54.42 o 
  13  41   0      211.06      186.93     18.14 o 
  14  41   0        4.63       -1.19     17.90 o 
  15  41   0       29.98       31.75     14.09 o 
   0  42   0      827.08      821.50     44.88 o 
   1  42   0       38.59       22.44     10.98 o 
   2  42   0       25.06       11.94     12.89 o 
   3  42   0       49.86       59.21     11.22 o 
   4  42   0      531.23      518.77     25.77 o 
   5  42   0      712.27      615.71     27.45 o 
   6  42   0      327.19      341.15     23.39 o 
   7  42   0       70.98       92.87     13.13 o 
   8  42   0      106.57      138.23     16.47 o 
   9  42   0       27.98       10.50     11.70 o 
  10  42   0      244.39      190.27     15.52 o 
  11  42   0      313.27      347.36     23.87 o 
  12  42   0      130.29      138.23     15.28 o 
  13  42   0      192.98      234.68     17.67 o 
   1  43   0        1.19        2.86     12.41 o 
   2  43   0      192.91      175.47     15.75 o 
   3  43   0      981.62     1017.23     61.36 o 
   4  43   0     3054.56     3009.47    109.35 o 
   5  43   0       72.54       96.21     17.91 o 
   6  43   0        0.02       10.98     13.61 o 
   7  43   0       67.02       60.88     12.18 o 
   8  43   0      186.03      154.94     18.14 o 
   9  43   0      649.46      641.97     27.21 o 
  10  43   0      452.63      432.83     25.53 o 
  11  43   0       38.46       39.63     13.61 o 
   0  44   0       53.51       22.44     16.00 o 
   1  44   0      458.02      428.76     23.14 o 
   2  44   0      562.77      515.65     22.66 o 
   3  44   0        0.00       -7.40     13.85 o 
   4  44   0      646.65      586.55     31.04 o 
   5  44   0        0.01        5.73     11.46 o 
   6  44   0       53.34       45.60     11.94 o 
   7  44   0      218.93      188.12     17.43 o 
   3   0   1     1662.36     1430.99     55.61 o 
   6   0   1     4047.82     4495.83    151.13 o 
   7   0   1      472.29      334.47      7.64 o 
   8   0   1     4096.22     5846.11    137.52 o 
   9   0   1    11630.41     9985.27    337.56 o 
  10   0   1     1337.25      153.74      4.54 o 
  12   0   1     1867.43     2599.82     49.43 o 
  13   0   1     1301.07     1348.60     28.17 o 
  14   0   1     3705.70     4185.96     75.20 o 
  15   0   1       10.78        9.07      1.43 o 
  16   0   1      297.08      178.57      6.68 o 
  17   0   1       20.68      102.18      3.82 o 
  18   0   1      502.94      437.38     11.21 o 
  19   0   1      694.56      340.67      8.59 o 
  20   0   1      908.18      743.90     16.96 o 
  21   0   1     4415.33     3769.13     73.05 o 
  22   0   1      215.48      346.64     12.65 o 
  23   0   1      252.44      237.78      6.68 o 
  24   0   1      224.29      268.81      7.64 o 
  25   0   1      469.89      472.93     11.45 o 
  26   0   1     1057.20     1045.43     22.66 o 
  27   0   1      464.30      388.18     11.22 o 
  28   0   1      213.81      212.23      8.83 o 
  29   0   1       42.02       77.35      4.30 o 
  30   0   1     1605.69     1555.58     50.39 o 
 -31   1   1     1730.05     1563.48     54.90 o 
 -30   1   1     2050.29     2278.93     89.77 o 
 -29   1   1      177.53      190.27     13.85 o 
 -28   1   1     1566.29     1633.66     45.84 o 
 -27   1   1      692.03      645.56     17.67 o 
 -26   1   1     1465.92     1322.11     29.12 o 
 -25   1   1      620.28      651.98     14.32 o 
 -24   1   1      561.64      539.31     12.17 o 
 -23   1   1     9100.97     8802.59    153.52 o 
 -22   1   1     4687.60     4227.73     76.64 o 
 -21   1   1     3285.94     2809.43     54.42 o 
 -20   1   1       31.24       56.58      2.86 o 
 -19   1   1      731.17      440.21     10.73 o 
 -18   1   1     3857.96     3846.72     70.66 o 
 -17   1   1     3100.44     3125.49     59.92 o 
 -16   1   1      907.71      686.61     18.63 o 
 -15   1   1     9208.48    10045.67    244.72 o 
 -14   1   1     3207.81     4115.30     78.79 o 
 -13   1   1    13702.53    13052.75    304.61 o 
 -12   1   1     3072.66     4043.93     74.25 o 
 -10   1   1      410.99      289.11      7.40 o 
  -9   1   1     3003.34     3280.68     68.02 o 
  -8   1   1     8380.69     4927.94    123.92 o 
  -7   1   1     4043.12     3749.78     65.91 o 
  -1   1   1      806.72      831.27     22.22 o 
   7   1   1     4041.62     3919.77    106.24 o 
   8   1   1     8404.53     5076.91    177.86 o 
   9   1   1     3002.63     3553.81     72.81 o 
  10   1   1      401.16      276.93      7.16 o 
  12   1   1     2970.15     3908.56     70.18 o 
  13   1   1    13657.91    13204.59    436.42 o 
  14   1   1     3155.73     3852.19     70.66 o 
  15   1   1     9195.38     9475.84    244.48 o 
  16   1   1      903.15      772.54     19.35 o 
  17   1   1     3111.29     3213.34     61.84 o 
  18   1   1     3873.06     4072.10     73.53 o 
  19   1   1      724.49      458.12     10.49 o 
  20   1   1       30.19       60.40      2.63 o 
  21   1   1     3288.30     2811.11     53.94 o 
  22   1   1     4655.48     4243.01     78.32 o 
  23   1   1     9130.44     9187.91    164.01 o 
  24   1   1      570.35      540.51     13.60 o 
  25   1   1      625.52      664.87     19.11 o 
  26   1   1     1448.23     1308.51     33.43 o 
  27   1   1      693.58      593.49     17.91 o 
  28   1   1     1543.82     1494.94     29.60 o 
  29   1   1      176.04      162.10      6.45 o 
  30   1   1     2068.96     2284.44     90.01 o 
 -32   2   1     1458.14      928.66     45.60 o 
 -31   2   1      552.86      614.52     31.52 o 
 -30   2   1     2619.25     2401.89     95.27 o 
 -29   2   1     1737.58     1586.62     47.99 o 
 -28   2   1      573.35      632.39     21.03 o 
 -27   2   1      295.09      311.79     13.13 o 
 -26   2   1     1582.08     1733.44     41.05 o 
 -25   2   1      122.31       98.60      3.34 o 
 -24   2   1      823.88      696.14     15.52 o 
 -23   2   1       61.13       79.98      2.63 o 
 -22   2   1     5189.21     4767.52     78.08 o 
 -21   2   1     1036.13     1071.21     23.38 o 
 -20   2   1     2085.05     2339.58     48.95 o 
 -19   2   1      153.46      184.54      5.97 o 
 -18   2   1      262.07      354.28      9.55 o 
 -17   2   1      221.08       99.55      3.82 o 
 -16   2   1     1534.58     1665.89     34.15 o 
 -15   2   1      280.66      399.16     10.25 o 
 -14   2   1     7634.10     8330.15    147.06 o 
 -13   2   1     3344.79     3114.27     56.57 o 
 -12   2   1    12894.75    13451.70    259.72 o 
 -10   2   1     8690.51     5629.11    112.91 o 
  -7   2   1      994.14     1001.03     20.31 o 
  -6   2   1    10862.03     8974.71    302.49 o 
  -3   2   1     5017.34     4240.86    163.77 o 
   3   2   1     5077.72     3886.82     96.91 o 
   5   2   1    12304.33    13783.76    446.44 o 
   7   2   1     1002.60      986.47     20.55 o 
  10   2   1     8701.38     5655.60    219.15 o 
  13   2   1     3350.88     2971.77     53.22 o 
  14   2   1     7616.38     8048.92    138.96 o 
  15   2   1      277.98      373.62      9.31 o 
  16   2   1     1570.40     1621.25     46.80 o 
  17   2   1      221.38      102.18      3.58 o 
  18   2   1      262.97      351.89      9.31 o 
  19   2   1      162.51      200.06      5.73 o 
  20   2   1     2082.69     2239.32     45.12 o 
  21   2   1     1029.55     1062.83     22.90 o 
  22   2   1     5187.89     4802.11     85.22 o 
  23   2   1       62.21       81.65      4.06 o 
  24   2   1      825.29      673.96     20.07 o 
  25   2   1      120.69      114.11      5.01 o 
  26   2   1     1601.55     1668.29     37.22 o 
  27   2   1      290.73      307.25      9.31 o 
  28   2   1      568.66      581.56     14.80 o 
  29   2   1     1736.34     1545.09     33.43 o 
  30   2   1     2626.70     2565.67     94.07 o 
  31   2   1      553.08      629.80     32.00 o 
 -32   3   1     1100.67     1107.95     47.99 o 
 -31   3   1     2018.37     2108.02     94.07 o 
 -30   3   1     1619.21     1608.84     44.88 o 
 -29   3   1     1365.88     1536.71     47.76 o 
 -28   3   1      245.41      268.58     11.46 o 
 -27   3   1       42.29       27.93      3.82 o 
 -26   3   1      463.40      387.94     15.04 o 
 -25   3   1      761.14      731.97     25.29 o 
 -24   3   1     3007.79     2648.29     46.56 o 
 -23   3   1      175.06      130.59      3.82 o 
 -22   3   1      599.55      668.46     13.84 o 
 -21   3   1      457.95      463.63      9.77 o 
 -20   3   1     1284.24     1350.52     25.53 o 
 -19   3   1     2890.41     2518.39     42.97 o 
 -18   3   1     2702.94     2503.59     42.49 o 
 -17   3   1      374.31      249.00      7.64 o 
 -16   3   1     1489.18     1674.71     37.46 o 
 -15   3   1     7470.22     6772.65    137.28 o 
 -14   3   1     3584.19     3788.00     71.13 o 
 -13   3   1     3857.74     4472.21     81.87 o 
 -12   3   1    15934.66    15992.75    530.46 o 
 -11   3   1     2499.20     3055.55     59.21 o 
  -9   3   1    10230.10     9531.69    313.22 o 
  -8   3   1      721.05      927.70     18.39 o 
  -7   3   1     2135.42     2689.10     44.40 o 
  -5   3   1     5996.58     5178.61    100.02 o 
  -3   3   1      960.77     1240.20     28.41 o 
  -2   3   1     8639.64     6591.92    220.58 o 
   1   3   1     5907.37     6031.86    207.70 o 
   3   3   1      973.53     1295.38     23.38 o 
   5   3   1     5951.99     5426.16    184.56 o 
   7   3   1     2117.90     2707.74     58.73 o 
   8   3   1      754.83      949.68     22.22 o 
   9   3   1    10260.90     9716.69    228.24 o 
  10   3   1    13479.83    11292.58    359.30 o 
  11   3   1     2497.45     3116.19     58.25 o 
  12   3   1    16122.48    16775.59    381.72 o 
  13   3   1     3938.55     4343.75     78.79 o 
  14   3   1     3597.15     3830.96     71.37 o 
  15   3   1     7468.11     6991.08    126.99 o 
  16   3   1     1479.69     1623.17     40.33 o 
  17   3   1      365.13      249.48      6.68 o 
  18   3   1     2766.53     2516.00     47.28 o 
  19   3   1     2844.50     2560.88     57.53 o 
  20   3   1     1291.99     1339.78     32.95 o 
  21   3   1      454.63      439.25     12.89 o 
  22   3   1      603.47      633.83     18.87 o 
  23   3   1      171.37      128.92      4.78 o 
  24   3   1     3004.92     2695.29     53.70 o 
  25   3   1      759.19      786.39     18.39 o 
  26   3   1      455.25      368.13     10.50 o 
  27   3   1       41.39       29.36      2.39 o 
  28   3   1      242.13      266.66      7.64 o 
  29   3   1     1380.01     1483.01     45.84 o 
  30   3   1     1604.08     1507.83     42.97 o 
  31   3   1     2012.28     2191.08     90.01 o 
  32   3   1     1102.11     1185.79     45.84 o 
 -33   4   1      949.79      909.11     59.92 o 
 -32   4   1     2772.43     2476.86    117.69 o 
 -31   4   1     1263.59     1203.70     44.16 o 
 -30   4   1      126.01      134.64      7.16 o 
 -29   4   1      454.68      471.25     18.63 o 
 -28   4   1      934.42      914.81     32.95 o 
 -27   4   1     2924.42     2907.53     78.79 o 
 -26   4   1      174.53      172.13      8.83 o 
 -25   4   1      389.03      399.88     16.24 o 
 -24   4   1       85.04       63.98      5.25 o 
 -23   4   1     1210.22     1118.00     24.10 o 
 -22   4   1     1111.62      911.74     19.83 o 
 -21   4   1     6906.45     6062.38     96.91 o 
 -20   4   1     1321.73      964.48     18.15 o 
 -19   4   1     1862.69     1439.32     26.73 o 
 -18   4   1      339.46      407.30      9.06 o 
 -17   4   1     1682.51     1389.65     26.01 o 
 -16   4   1     3263.52     2857.86     55.85 o 
 -15   4   1     8981.71    11154.58    188.83 o 
 -14   4   1     8776.32     8504.89    147.77 o 
 -13   4   1     3679.88     3736.89     62.56 o 
 -12   4   1     3564.97     3789.67     63.27 o 
 -10   4   1     6940.14     8283.59    216.52 o 
  -9   4   1     3314.02     2585.26     44.64 o 
  -7   4   1      645.19      800.23     15.04 o 
  -5   4   1     8328.33     7250.32    256.89 o 
  -4   4   1      987.97     1138.99     26.49 o 
  -3   4   1     6390.08     5740.82    139.44 o 
   0   4   1      209.42      793.81     16.72 o 
   1   4   1     7612.34     6530.08    155.20 o 
   3   4   1     6423.22     6086.04    205.30 o 
   4   4   1     1034.08     1237.85     21.98 o 
   5   4   1     8279.79     6682.88    228.24 o 
   6   4   1    13176.71    11441.79    394.85 o 
   7   4   1      641.45      838.21     18.15 o 
   8   4   1     7208.13     8158.71    198.88 o 
   9   4   1     3376.14     2608.39     58.73 o 
  10   4   1     6878.33     8345.19    317.29 o 
  12   4   1     3570.63     3658.33     79.51 o 
  13   4   1     3692.71     3658.34     76.64 o 
  14   4   1     8731.22     8774.43    175.46 o 
  15   4   1     9085.62    11580.99    284.82 o 
  16   4   1     3300.18     3076.09     70.42 o 
  17   4   1     1662.54     1314.21     30.56 o 
  18   4   1      337.10      405.38     11.69 o 
  19   4   1     1831.26     1466.77     37.22 o 
  20   4   1     1324.24      946.81     26.49 o 
  21   4   1     6893.03     6158.37    112.19 o 
  22   4   1     1106.04      931.29     20.55 o 
  23   4   1     1213.18     1131.61     25.53 o 
  24   4   1       84.01       56.34      3.34 o 
  25   4   1      391.26      385.79     10.27 o 
  26   4   1      169.73      158.76      6.21 o 
  27   4   1     2874.02     2733.51     55.61 o 
  28   4   1      931.58      837.26     21.26 o 
  29   4   1      455.44      472.93     20.07 o 
  30   4   1      124.81      133.93      8.35 o 
  31   4   1     1278.78     1337.87     45.36 o 
  32   4   1     2772.77     2589.56     98.10 o 
  33   4   1      958.43     1012.00     40.33 o 
 -33   5   1      407.88      437.62     22.66 o 
 -32   5   1      118.45      120.80      7.16 o 
 -31   5   1      525.10      515.18     20.07 o 
 -30   5   1     1300.71     1308.98     42.49 o 
 -29   5   1       50.42       52.76      5.25 o 
 -28   5   1      186.67      230.62     10.98 o 
 -27   5   1     1220.00     1264.82     39.38 o 
 -26   5   1     1027.22     1209.44     39.86 o 
 -25   5   1      901.93      850.86     29.36 o 
 -24   5   1     4337.07     4522.56    116.02 o 
 -23   5   1     4487.26     4563.61     84.50 o 
 -22   5   1     4207.61     4173.79     74.25 o 
 -21   5   1       38.61       35.81      1.91 o 
 -20   5   1     1844.00     1801.50     38.18 o 
 -19   5   1      216.59      144.44      5.01 o 
 -18   5   1      959.47      916.01     20.07 o 
 -17   5   1     1397.02     1188.18     29.84 o 
 -16   5   1     2113.07     1899.13     41.77 o 
 -15   5   1     4505.08     4601.83     86.18 o 
 -14   5   1      666.70      883.06     17.20 o 
 -13   5   1    11361.23    10337.15    169.76 o 
 -12   5   1     9801.59    10160.25    247.55 o 
 -10   5   1     1771.34     1689.75     33.43 o 
  -9   5   1     9005.13    10109.18    339.00 o 
  -8   5   1    13473.18    10754.46    362.89 o 
  -6   5   1      505.21      502.29     13.60 o 
  -5   5   1     8895.84     9757.98    329.94 o 
  -4   5   1     2739.42     2619.17     48.71 o 
   4   5   1     2723.96     2731.83     51.35 o 
   5   5   1     9008.63     9902.44    242.57 o 
   6   5   1      505.39      503.01     10.49 o 
   8   5   1    13433.24    11367.54    392.02 o 
   9   5   1     9053.52    11052.88    402.75 o 
  10   5   1     1776.24     1764.48     37.94 o 
  12   5   1     9860.56    10576.61    262.12 o 
  13   5   1    11405.18    10967.90    271.45 o 
  14   5   1      659.95      892.63     21.74 o 
  15   5   1     4459.85     4704.73     88.57 o 
  16   5   1     2111.20     1789.53     37.46 o 
  17   5   1     1399.33     1189.86     24.34 o 
  18   5   1      950.77      927.70     21.50 o 
  19   5   1      224.28      132.97      5.01 o 
  20   5   1     1862.31     1778.32     37.70 o 
  21   5   1       39.58       36.53      2.15 o 
  22   5   1     4209.34     4308.44     77.60 o 
  23   5   1     4502.92     4483.90     87.13 o 
  24   5   1     4328.12     4565.77     87.85 o 
  25   5   1      903.22      848.71     19.83 o 
  26   5   1     1037.22     1159.77     26.25 o 
  27   5   1     1224.02     1275.07     27.93 o 
  28   5   1      187.31      219.63     10.98 o 
  29   5   1       53.04       63.98      6.21 o 
  30   5   1     1309.82     1517.40     48.95 o 
  31   5   1      527.21      521.16     21.98 o 
  32   5   1      118.20      115.07      7.40 o 
  33   5   1      411.86      497.74     30.08 o 
 -33   6   1     2641.66     2629.66     75.44 o 
 -32   6   1     1008.69     1147.37     37.46 o 
 -31   6   1     4005.73     4003.55    112.19 o 
 -30   6   1      159.47      192.90      9.79 o 
 -29   6   1      278.85      302.47     13.13 o 
 -28   6   1      833.70      785.19     25.05 o 
 -27   6   1      200.71      192.42      9.55 o 
 -26   6   1     1431.51     1587.10     46.56 o 
 -25   6   1      301.10      320.86     15.04 o 
 -24   6   1      547.21      508.27     16.48 o 
 -23   6   1      615.00      508.51     11.93 o 
 -22   6   1      514.06      321.10      8.35 o 
 -21   6   1     1815.79     1580.88     34.39 o 
 -20   6   1      399.01      375.77     10.74 o 
 -19   6   1      863.27      806.70     19.83 o 
 -18   6   1     4614.20     4083.55     73.77 o 
 -17   6   1      778.95      546.45     15.04 o 
 -16   6   1     1311.70     1425.24     29.36 o 
 -15   6   1     9330.83    10258.16    263.07 o 
 -14   6   1     2517.58     2739.93     52.74 o 
 -13   6   1     9974.29    10957.89    181.69 o 
 -12   6   1     9818.79    10083.85    248.03 o 
 -11   6   1     6419.49     8127.91    203.87 o 
 -10   6   1     1566.05     1444.83     29.36 o 
  -9   6   1     6854.17    10223.05    361.22 o 
  -8   6   1     7607.02     8304.09    169.52 o 
  -7   6   1     2561.76     3298.35     69.94 o 
  -4   6   1     1560.16     2376.84     49.19 o 
  -3   6   1     4725.44     5393.01     98.34 o 
  -2   6   1      392.41      353.09      8.59 o 
   0   6   1     1610.45     1062.59     21.98 o 
   2   6   1      389.03      388.90      9.55 o 
   3   6   1     4783.71     5751.08    151.84 o 
   4   6   1     1560.80     2376.36     45.60 o 
   6   6   1    18510.36    17456.46    577.73 o 
   7   6   1     2510.20     3369.97     56.81 o 
   8   6   1     7611.42     9523.07    323.24 o 
  10   6   1     1572.98     1529.57     33.67 o 
  11   6   1     6426.92     8322.25    149.69 o 
  12   6   1     9812.70     9764.92    172.11 o 
  13   6   1     9870.36    11784.38    233.95 o 
  14   6   1     2485.57     2804.16     53.46 o 
  15   6   1     9363.74    10294.90    174.74 o 
  16   6   1     1305.91     1369.15     29.60 o 
  17   6   1      765.27      540.03     13.13 o 
  18   6   1     4630.91     4123.40     76.88 o 
  19   6   1      873.53      846.31     18.63 o 
  20   6   1      411.39      381.98     10.50 o 
  21   6   1     1802.60     1548.68     32.71 o 
  22   6   1      514.30      326.59      9.55 o 
  23   6   1      617.05      513.26     12.89 o 
  24   6   1      544.33      450.03     11.21 o 
  25   6   1      304.19      295.79      8.83 o 
  26   6   1     1431.52     1489.00     31.52 o 
  27   6   1      200.09      176.66      5.73 o 
  28   6   1      828.83      757.74     28.65 o 
  29   6   1      277.40      270.96     11.70 o 
  30   6   1      159.51      208.18     13.13 o 
  31   6   1     4001.16     3868.19    115.78 o 
  32   6   1     1011.67     1034.18     32.24 o 
  33   6   1     2655.81     2656.87     78.56 o 
 -33   7   1      438.42      461.00     20.79 o 
 -32   7   1      638.78      645.99     24.10 o 
 -31   7   1      150.25      166.88     10.27 o 
 -30   7   1     2831.44     2789.12     76.16 o 
 -29   7   1     1318.30     1177.69     42.01 o 
 -28   7   1       98.23       90.72      5.97 o 
 -27   7   1      181.75      247.81     12.89 o 
 -26   7   1      329.32      278.84     12.65 o 
 -25   7   1      402.31      444.04     16.96 o 
 -24   7   1      476.17      412.52     13.84 o 
 -23   7   1     1073.09     1099.13     24.58 o 
 -22   7   1     2585.51     2322.42     44.64 o 
 -21   7   1      633.24      374.57      9.79 o 
 -20   7   1     3331.80     2897.04     58.01 o 
 -19   7   1     2903.79     2594.55     51.11 o 
 -18   7   1     3527.49     3951.77     73.05 o 
 -17   7   1      286.38      357.38     11.70 o 
 -16   7   1     2377.41     2219.25     44.40 o 
 -15   7   1     1874.34     1595.00     41.29 o 
 -14   7   1     9489.37     9828.44    201.23 o 
 -13   7   1     3869.95     4248.75     77.60 o 
 -12   7   1     4004.98     3833.12     69.94 o 
 -11   7   1       55.13      319.19      8.59 o 
 -10   7   1     6340.36     6375.61    114.58 o 
  -9   7   1    13380.29    13913.14    462.91 o 
  -8   7   1    11739.40    13511.87    478.43 o 
  -6   7   1     7806.22     8347.82    208.66 o 
  -4   7   1     9823.73     9558.18    183.84 o 
  -3   7   1    15772.15    16226.74    518.53 o 
   0   7   1     2715.59     1957.37     38.42 o 
   4   7   1     9789.11    10461.79    249.71 o 
   6   7   1     7802.34     9379.13    324.67 o 
   8   7   1    11717.08    12841.26    250.91 o 
   9   7   1    13390.44    11479.97    397.00 o 
  10   7   1     6339.64     6659.70    117.21 o 
  11   7   1       55.90      309.40      8.83 o 
  12   7   1     4002.26     3662.88     70.66 o 
  13   7   1     3840.25     4427.81     84.26 o 
  14   7   1     9479.32     9968.07    175.46 o 
  15   7   1     1867.75     1596.16     32.48 o 
  16   7   1     2391.05     2268.92     42.97 o 
  17   7   1      275.56      330.17      9.55 o 
  18   7   1     3545.30     3836.91     70.66 o 
  19   7   1     2916.33     2683.36     52.98 o 
  20   7   1     3330.84     2958.88     58.25 o 
  21   7   1      629.98      360.01     10.03 o 
  22   7   1     2590.68     2267.01     45.84 o 
  23   7   1     1096.12     1103.20     24.58 o 
  24   7   1      490.97      452.42     11.45 o 
  25   7   1      398.53      429.24     10.97 o 
  26   7   1      330.76      273.83      8.35 o 
  27   7   1      178.32      220.35      6.92 o 
  28   7   1      102.09       90.48      7.16 o 
  29   7   1     1313.94     1200.11     39.86 o 
  30   7   1     2841.54     2806.56     92.40 o 
  31   7   1      150.09      185.50     11.94 o 
  32   7   1      635.06      584.67     26.97 o 
  33   7   1      439.40      434.27     21.74 o 
 -33   8   1        8.04        5.97      5.25 o 
 -32   8   1      352.52      395.82     18.86 o 
 -31   8   1     1013.18      968.79     33.67 o 
 -30   8   1      251.50      224.65     12.42 o 
 -29   8   1      585.21      591.82     24.82 o 
 -28   8   1      445.84      479.87     17.43 o 
 -27   8   1     1490.35     1597.83     52.02 o 
 -26   8   1     1691.35     1687.36     54.90 o 
 -25   8   1      152.87      134.17      8.83 o 
 -24   8   1     1097.83      941.82     21.50 o 
 -23   8   1     2600.31     2681.44     50.15 o 
 -22   8   1     1588.24     1548.20     32.48 o 
 -21   8   1     1813.47     2055.72     40.81 o 
 -20   8   1     1847.01     1685.68     37.70 o 
 -19   8   1     1098.15     1022.73     24.58 o 
 -18   8   1     1876.76     1852.09     36.78 o 
 -17   8   1      759.16      552.20     14.80 o 
 -16   8   1     1160.63      962.09     21.74 o 
 -15   8   1      246.65      179.77      5.97 o 
 -14   8   1     5231.31     5041.81     93.60 o 
 -13   8   1      879.43     1192.01     25.53 o 
 -12   8   1     3563.31     3842.18     71.13 o 
 -11   8   1     9560.33     9200.32    157.31 o 
 -10   8   1     6712.78     7636.36    138.48 o 
  -9   8   1    10094.97    10893.90    274.76 o 
  -8   8   1     4084.27     4906.68     97.63 o 
  -7   8   1    21524.72    22396.33    725.03 o 
  -6   8   1     7539.89     8076.85    143.71 o 
  -4   8   1     6885.54     7105.42    127.95 o 
  -2   8   1    15265.81    10474.91    371.95 o 
   0   8   1     4198.79     3747.86     71.13 o 
   2   8   1    15269.20    11206.40    267.14 o 
   3   8   1     8123.71     9267.42    185.72 o 
   4   8   1     6790.84     6896.29    164.25 o 
   6   8   1     7505.88     8128.15    146.34 o 
   7   8   1    21709.10    21546.43    706.88 o 
   8   8   1     4118.81     5062.11     84.26 o 
   9   8   1    10122.20    10679.02    254.26 o 
  10   8   1     6726.26     7424.15    134.89 o 
  11   8   1     9586.47     9409.93    171.39 o 
  12   8   1     3573.58     3792.50     70.90 o 
  13   8   1      871.37     1155.70     23.86 o 
  14   8   1     5243.23     5247.83    102.41 o 
  15   8   1      244.87      176.66      8.35 o 
  16   8   1     1162.57     1018.66     22.90 o 
  17   8   1      753.90      571.31     14.56 o 
  18   8   1     1879.87     1806.49     37.02 o 
  19   8   1     1136.55     1104.40     24.82 o 
  20   8   1     1818.40     1611.91     34.63 o 
  21   8   1     1821.96     2090.11     44.16 o 
  22   8   1     1597.77     1552.71     32.00 o 
  23   8   1     2609.23     2723.69     54.18 o 
  24   8   1     1103.32      954.71     21.50 o 
  25   8   1      151.32      130.59      4.78 o 
  26   8   1     1681.82     1659.43     36.07 o 
  27   8   1     1508.42     1506.39     34.39 o 
  28   8   1      441.00      457.41     20.31 o 
  29   8   1      583.56      589.18     22.42 o 
  30   8   1      252.60      258.31     13.37 o 
  31   8   1     1019.66      955.43     37.02 o 
  32   8   1      360.83      382.45     21.49 o 
  33   8   1        7.90        9.31      5.73 o 
 -33   9   1      757.17      642.92     30.32 o 
 -32   9   1      328.40      328.50     19.34 o 
 -31   9   1      113.82       81.17      8.12 o 
 -30   9   1      257.17      293.88     15.28 o 
 -29   9   1      178.85      179.05     10.98 o 
 -28   9   1      502.70      616.87     22.42 o 
 -27   9   1     1254.96     1389.89     44.16 o 
 -26   9   1       74.75       77.83      6.92 o 
 -25   9   1     2570.77     2551.82     78.56 o 
 -24   9   1      394.40      570.59     14.08 o 
 -23   9   1        5.51       18.62      2.15 o 
 -22   9   1       26.71       42.26      2.86 o 
 -21   9   1      659.12      701.41     17.20 o 
 -20   9   1     1257.09     1334.28     29.36 o 
 -19   9   1      550.12      506.12     13.84 o 
 -18   9   1     9641.29     9209.61    160.66 o 
 -17   9   1     3070.79     2694.33     56.33 o 
 -16   9   1     3502.51     3569.77     68.26 o 
 -15   9   1     2563.31     2097.53     43.69 o 
 -14   9   1       89.37      106.95      4.06 o 
 -13   9   1      217.52      233.72      6.68 o 
 -12   9   1     5566.57     5214.44     99.30 o 
 -11   9   1       93.92       79.74      3.58 o 
 -10   9   1     8143.51     8318.66    148.01 o 
  -9   9   1     1607.69     2183.46     50.15 o 
  -8   9   1     2448.19     2352.02     47.28 o 
  -7   9   1     1264.57     1853.05     38.90 o 
  -6   9   1     3816.93     3943.15     73.77 o 
  -5   9   1     8210.28     8827.65    158.75 o 
  -2   9   1     1730.53     2178.20     44.64 o 
  -1   9   1    12713.95    12258.50    211.77 o 
   0   9   1      415.60       11.70      1.67 o 
   1   9   1    12757.17    12791.59    302.49 o 
   2   9   1     1732.00     2186.81     43.69 o 
   5   9   1     8185.11     8534.01    170.91 o 
   6   9   1     3775.55     3946.74     75.68 o 
   7   9   1     1262.43     1867.85     38.90 o 
   8   9   1     2486.30     2382.78     42.25 o 
   9   9   1     1629.78     2237.40     41.05 o 
  10   9   1     8091.93     8225.34    151.84 o 
  11   9   1       91.13       79.26      3.34 o 
  12   9   1     5555.28     5357.66     95.75 o 
  13   9   1      216.24      236.11      7.88 o 
  14   9   1       90.38      109.82      4.06 o 
  15   9   1     2615.79     2343.88     67.54 o 
  16   9   1     3478.26     3601.28     69.46 o 
  17   9   1     3060.70     2740.89     60.64 o 
  18   9   1     9769.03     8915.26    157.55 o 
  19   9   1      558.74      506.36     13.84 o 
  20   9   1     1256.56     1338.59     29.60 o 
  21   9   1      661.74      715.97     17.20 o 
  22   9   1       23.36       39.15      3.10 o 
  23   9   1        5.60       20.77      2.86 o 
  24   9   1      379.93      549.09     16.48 o 
  25   9   1     2564.35     2545.84     52.50 o 
  26   9   1       74.49       74.49      3.58 o 
  27   9   1     1262.10     1309.22     30.08 o 
  28   9   1      502.99      571.51     28.88 o 
  29   9   1      178.57      160.67     10.50 o 
  30   9   1      256.72      293.88     15.04 o 
  31   9   1      113.92      103.85      9.31 o 
  32   9   1      327.78      315.84     15.28 o 
  33   9   1      751.96      653.65     40.10 o 
 -33  10   1      248.29      166.88     23.87 o 
 -32  10   1      218.65      221.55     14.56 o 
 -31  10   1      495.70      458.12     25.29 o 
 -30  10   1      668.24      729.58     27.93 o 
 -29  10   1      283.26      299.13     16.47 o 
 -28  10   1     1528.04     1643.67     53.70 o 
 -27  10   1       27.26       40.35      6.68 o 
 -26  10   1     1103.22     1054.97     45.84 o 
 -25  10   1      570.48      554.11     16.48 o 
 -24  10   1     1564.57     1456.28     31.76 o 
 -23  10   1      925.97      897.18     20.31 o 
 -22  10   1     2123.02     2170.10     45.84 o 
 -21  10   1      308.81      315.13      9.31 o 
 -20  10   1      249.75      395.82     11.94 o 
 -19  10   1     1153.03     1045.91     23.14 o 
 -18  10   1     1784.76     1721.51     36.78 o 
 -17  10   1     2734.16     2623.44     53.94 o 
 -16  10   1     6598.00     6406.65    116.74 o 
 -15  10   1      253.74      262.37      7.88 o 
 -14  10   1      438.05      775.66     18.39 o 
 -13  10   1     2793.23     2954.09     57.53 o 
 -12  10   1      491.55      312.98      8.83 o 
 -11  10   1     1280.61     1559.89     34.63 o 
 -10  10   1     2487.27     3204.04     71.37 o 
  -9  10   1     9423.67     9887.88    206.74 o 
  -8  10   1     1015.66     1146.17     24.34 o 
  -7  10   1     5322.68     5358.38    100.02 o 
  -6  10   1    14845.02    14574.22    340.67 o 
  -4  10   1     2446.80     1859.03     40.57 o 
  -2  10   1     2193.75     2150.03     46.08 o 
  -1  10   1     4789.42     5879.78    106.96 o 
   0  10   1      862.85     1293.70     28.88 o 
   1  10   1     4837.61     5782.59    105.76 o 
   2  10   1     2158.85     2245.06     49.67 o 
   4  10   1     2478.47     1887.44     40.10 o 
   6  10   1    14989.72    14556.54    286.01 o 
   7  10   1     5432.58     5591.61    104.81 o 
   8  10   1     1037.87     1161.93     27.21 o 
   9  10   1     9363.72     9509.23    149.21 o 
  10  10   1     2462.27     3247.73     54.18 o 
  11  10   1     1285.28     1566.07     34.15 o 
  12  10   1      495.96      308.68      9.31 o 
  13  10   1     2792.81     2994.91     58.01 o 
  14  10   1      424.98      720.96     18.39 o 
  15  10   1      256.93      263.80      8.35 o 
  16  10   1     6592.13     6246.22    112.19 o 
  17  10   1     2731.48     2621.04     56.57 o 
  18  10   1     1806.46     1796.71     37.94 o 
  19  10   1     1152.35     1028.24     25.29 o 
  20  10   1      253.92      390.57     10.98 o 
  21  10   1      308.47      290.78      9.07 o 
  22  10   1     2137.73     2296.61     47.52 o 
  23  10   1      942.56      915.29     21.03 o 
  24  10   1     1547.72     1410.92     31.04 o 
  25  10   1      569.42      577.01     14.80 o 
  26  10   1     1117.05     1004.82     22.90 o 
  27  10   1       26.65       40.82      3.10 o 
  28  10   1     1519.41     1517.88     38.66 o 
  29  10   1      277.42      299.85     15.75 o 
  30  10   1      668.65      763.73     29.60 o 
  31  10   1      496.38      507.08     24.82 o 
  32  10   1      223.37      211.52     13.37 o 
  33  10   1      250.25      165.92     12.42 o 
 -32  11   1      851.19      848.95     49.67 o 
 -31  11   1      423.39      494.19     33.19 o 
 -30  11   1       73.44       71.38     11.94 o 
 -29  11   1      334.36      417.31     29.12 o 
 -28  11   1      146.48      184.54     18.62 o 
 -27  11   1      561.81      488.92     26.73 o 
 -26  11   1      287.27      279.56     20.05 o 
 -25  11   1      115.11      105.28      4.78 o 
 -24  11   1       72.84       56.34      3.58 o 
 -23  11   1      478.80      498.22     12.89 o 
 -22  11   1     2224.82     2120.43     44.64 o 
 -21  11   1     2111.19     2235.01     52.50 o 
 -20  11   1      795.29      715.97     16.48 o 
 -19  11   1     2867.23     2899.91     59.44 o 
 -18  11   1     5415.75     4919.56     89.53 o 
 -17  11   1      150.81      182.63      5.97 o 
 -16  11   1     1985.23     2008.72     39.86 o 
 -15  11   1      338.29      251.39      6.92 o 
 -14  11   1     2204.79     2271.07     67.07 o 
 -13  11   1     2854.99     3015.93     59.68 o 
 -12  11   1     2254.37     2655.19     52.98 o 
 -11  11   1     4184.77     4658.41     84.98 o 
 -10  11   1     5102.54     5382.00    110.55 o 
  -9  11   1     1325.71     1823.68     39.38 o 
  -8  11   1      213.10      364.07     10.27 o 
  -7  11   1     1834.40     2214.50     46.80 o 
  -6  11   1     8047.72     7477.85    137.52 o 
  -5  11   1     1791.26     2048.34     42.73 o 
  -4  11   1     2380.75     2194.43     45.60 o 
  -3  11   1     2150.65     2692.93     55.14 o 
  -2  11   1     5374.60     6794.83    128.66 o 
   0  11   1      702.55     2631.33     48.95 o 
   2  11   1     5414.64     6883.40    128.90 o 
   3  11   1     2219.90     2685.27     54.66 o 
   4  11   1     2361.62     2299.24     45.36 o 
   5  11   1     1761.61     1974.33     42.25 o 
   6  11   1     8043.78     7433.92    135.85 o 
   7  11   1     1811.03     2255.56     49.91 o 
   8  11   1      209.98      365.98     10.27 o 
   9  11   1     1304.86     1742.29     37.94 o 
  10  11   1     5045.79     5350.00     90.01 o 
  11  11   1     4164.21     4528.31     86.41 o 
  12  11   1     2240.40     2562.08     51.59 o 
  13  11   1     2900.01     3183.29     64.23 o 
  14  11   1     2197.92     2354.86     46.80 o 
  15  11   1      341.95      254.97      8.83 o 
  16  11   1     1980.77     1845.90     37.46 o 
  17  11   1      155.61      193.85      7.16 o 
  18  11   1     5435.42     5077.63     94.31 o 
  19  11   1     2836.47     2968.89     67.78 o 
  20  11   1      805.92      729.82     19.35 o 
  21  11   1     2116.61     2313.56     48.71 o 
  22  11   1     2200.69     2186.10     46.80 o 
  23  11   1      481.22      494.91     13.37 o 
  24  11   1       76.33       58.01      3.34 o 
  25  11   1      112.48      103.13      5.01 o 
  26  11   1      289.55      279.32      8.83 o 
  27  11   1      566.57      453.34     13.13 o 
  28  11   1      145.94      171.17      7.16 o 
  29  11   1      332.29      408.02     17.67 o 
  30  11   1       75.25       67.32      9.55 o 
  31  11   1      421.00      504.92     22.66 o 
  32  11   1      851.15      858.24     33.19 o 
  33  11   1     1114.67     1001.51     58.01 o 
 -32  12   1      745.48      606.14     37.70 o 
 -31  12   1     1068.58      951.12     55.85 o 
 -30  12   1      628.92      677.75     44.16 o 
 -29  12   1       38.18       33.42     11.70 o 
 -28  12   1        3.60        3.34      8.36 o 
 -27  12   1      302.57      324.44     21.25 o 
 -26  12   1     1369.47     1216.83     32.95 o 
 -25  12   1      654.91      659.64     21.74 o 
 -24  12   1      351.51      351.42     10.74 o 
 -23  12   1      434.06      533.57     16.00 o 
 -22  12   1     1098.86      929.61     28.17 o 
 -21  12   1     1795.82     1692.38     35.11 o 
 -20  12   1      958.71      946.33     23.14 o 
 -19  12   1     1147.40     1113.22     26.01 o 
 -18  12   1     6182.02     6150.27    129.38 o 
 -17  12   1     1938.81     1676.86     37.02 o 
 -16  12   1      459.37      446.91     11.93 o 
 -15  12   1     1624.42     1311.86     27.93 o 
 -14  12   1     1247.80     1442.92     36.31 o 
 -13  12   1     2837.78     2819.44     57.77 o 
 -12  12   1     4078.94     3697.75     75.20 o 
 -11  12   1       33.24       29.13      2.86 o 
 -10  12   1     5919.37     6728.72    146.34 o 
  -9  12   1     3690.97     3364.94     64.95 o 
  -8  12   1     5462.32     6234.29    120.33 o 
  -7  12   1     1787.17     2302.11     46.56 o 
  -6  12   1     5773.94     6849.73    122.24 o 
  -5  12   1    13576.84    14716.01    289.80 o 
  -4  12   1     8896.03     9157.83    157.31 o 
  -3  12   1     6422.25     7993.03    146.58 o 
  -1  12   1     7163.24     8231.76    144.42 o 
   0  12   1     5863.96     6798.42    124.87 o 
   1  12   1     7184.09     8087.58    151.84 o 
   3  12   1     6485.45     8036.23    150.17 o 
   4  12   1     8846.07     9779.25    178.33 o 
   5  12   1    13618.39    14260.28    286.25 o 
   6  12   1     5712.01     6841.39    124.87 o 
   7  12   1     1753.76     2355.33     49.43 o 
   8  12   1     5462.59     6398.55    118.41 o 
   9  12   1     3752.76     3408.87     67.78 o 
  10  12   1     5923.96     6833.29    115.06 o 
  11  12   1       35.70       37.72      2.63 o 
  12  12   1     4115.83     3822.35     76.16 o 
  13  12   1     2859.48     2844.50     59.21 o 
  14  12   1     1240.42     1447.66     31.76 o 
  15  12   1     1640.91     1332.12     29.84 o 
  16  12   1      467.63      503.25     15.04 o 
  17  12   1     1951.31     1761.60     43.21 o 
  18  12   1     6161.30     6195.40    117.93 o 
  19  12   1     1154.67     1126.58     26.73 o 
  20  12   1      967.04      953.75     23.86 o 
  21  12   1     1788.43     1675.19     37.70 o 
  22  12   1     1112.62      983.12     25.05 o 
  23  12   1      423.38      539.79     15.28 o 
  24  12   1      340.08      329.45      9.55 o 
  25  12   1      654.17      715.73     21.74 o 
  26  12   1     1369.93     1304.92     35.83 o 
  27  12   1      308.48      295.79     11.46 o 
  28  12   1        3.60        3.34      2.63 o 
  29  12   1       40.17       28.17     11.70 o 
  30  12   1      631.29      607.34     32.95 o 
  31  12   1     1070.83     1110.58     62.08 o 
  32  12   1      750.52      628.60     39.14 o 
  33  12   1       93.54       92.63     17.91 o 
 -32  13   1      219.80      246.61     20.77 o 
 -31  13   1      793.80      925.11     54.42 o 
 -30  13   1      235.71      201.73     17.67 o 
 -29  13   1       46.87       86.90     13.61 o 
 -28  13   1        4.43       10.03      9.79 o 
 -27  13   1      266.34      317.52     12.65 o 
 -26  13   1      591.41      592.06     18.39 o 
 -25  13   1      405.11      414.44     14.32 o 
 -24  13   1       59.47       87.14      4.78 o 
 -23  13   1     2822.02     3044.58     70.18 o 
 -22  13   1      261.49      241.60      9.07 o 
 -21  13   1     2211.76     2002.02     45.84 o 
 -20  13   1     3270.67     3172.04     71.37 o 
 -19  13   1     1121.89     1139.23     27.45 o 
 -18  13   1     3207.07     2741.13     59.44 o 
 -17  13   1     1104.59     1090.08     26.01 o 
 -16  13   1     1581.63     1517.40     31.04 o 
 -15  13   1      928.04     1027.52     26.97 o 
 -14  13   1       53.75       57.53      3.10 o 
 -13  13   1     5089.06     5058.52     92.64 o 
 -12  13   1      405.41      548.85     14.08 o 
 -11  13   1     4207.33     4718.09    101.46 o 
 -10  13   1     6724.28     6472.79    139.68 o 
  -9  13   1    10961.59    11530.60    194.57 o 
  -8  13   1     6076.55     6654.96    125.59 o 
  -7  13   1     6406.39     6055.48    109.83 o 
  -6  13   1     8537.06     8713.79    158.51 o 
  -5  13   1    10104.56    10854.76    187.63 o 
  -4  13   1       95.36      323.72      8.83 o 
  -3  13   1     8477.24     9669.17    174.03 o 
  -2  13   1     9761.95    10744.69    197.92 o 
  -1  13   1    10715.41    10232.38    180.25 o 
   0  13   1      212.18     1009.37     24.10 o 
   1  13   1    10839.67    10135.68    183.60 o 
   2  13   1     9647.65    10592.36    190.50 o 
   3  13   1     8392.54     9658.20    176.18 o 
   4  13   1       94.90      332.08      9.31 o 
   5  13   1     9960.04    10948.79    190.50 o 
   6  13   1     8539.74     8762.98    156.83 o 
   7  13   1     6393.22     6112.05    113.14 o 
   8  13   1     6120.64     6693.86    124.16 o 
   9  13   1    10979.15    11685.55    202.67 o 
  10  13   1     6803.92     6753.54    122.72 o 
  11  13   1     4206.41     4692.32     82.58 o 
  12  13   1      399.97      549.09     13.84 o 
  13  13   1     5020.30     5077.63    101.69 o 
  14  13   1       56.01       61.83      5.73 o 
  15  13   1      903.25      943.46     22.22 o 
  16  13   1     1602.05     1553.19     37.02 o 
  17  13   1     1127.27     1205.38     37.02 o 
  18  13   1     3203.68     2527.01     55.38 o 
  19  13   1     1158.13     1218.74     27.93 o 
  20  13   1     3293.28     3294.29     66.63 o 
  21  13   1     2211.98     1971.94     42.49 o 
  22  13   1      262.74      232.05      8.59 o 
  23  13   1     2813.81     2911.84     67.30 o 
  24  13   1       60.85       94.06      5.25 o 
  25  13   1      406.36      395.82     14.09 o 
  26  13   1      589.00      592.77     19.35 o 
  27  13   1      267.59      338.29     12.42 o 
  28  13   1        4.77        0.00      5.01 o 
  29  13   1       45.20       71.38      4.78 o 
  30  13   1      240.04      189.79     22.20 o 
  31  13   1      795.53      854.17     49.67 o 
  32  13   1      224.48      211.28     21.01 o 
  33  13   1      130.03      130.59     14.80 o 
 -32  14   1      478.47      415.40     26.01 o 
 -31  14   1      161.15      129.16     17.19 o 
 -30  14   1      243.64      243.51     21.25 o 
 -29  14   1     1169.25     1279.14     61.36 o 
 -28  14   1      733.54      710.23     35.59 o 
 -27  14   1      834.97      824.33     22.22 o 
 -26  14   1      938.80      961.13     29.60 o 
 -25  14   1      235.39      228.23      9.31 o 
 -24  14   1      434.76      467.90     14.80 o 
 -23  14   1      141.25      185.02      7.40 o 
 -22  14   1     4311.87     4225.58     92.88 o 
 -21  14   1      658.29      565.33     17.43 o 
 -20  14   1     1310.51     1230.91     33.43 o 
 -19  14   1     1281.42     1184.83     33.91 o 
 -18  14   1     1890.75     2040.48     52.50 o 
 -17  14   1     2302.00     2121.15     48.47 o 
 -16  14   1     5773.85     5186.27     95.75 o 
 -15  14   1     2907.15     2873.38     57.29 o 
 -14  14   1      177.75      242.79      7.64 o 
 -13  14   1    12249.60    11697.24    205.30 o 
 -12  14   1      461.24      388.42     14.09 o 
 -11  14   1     1249.15     1241.88     32.48 o 
 -10  14   1     6230.80     6343.41    114.58 o 
  -9  14   1    21167.58    20788.92    750.80 o 
  -8  14   1     1446.54     1435.73     31.76 o 
  -7  14   1     4188.28     3952.97     75.44 o 
  -6  14   1     9437.92    10306.83    189.55 o 
  -5  14   1     3623.08     4387.91     84.98 o 
  -4  14   1      714.98      581.08     14.56 o 
  -3  14   1      294.50      399.16     10.49 o 
  -2  14   1    14532.80    15203.29    364.05 o 
  -1  14   1    10457.03    11778.87    219.63 o 
   0  14   1     6556.42     7544.96    138.24 o 
   1  14   1    10460.22    12347.78    212.25 o 
   2  14   1    14614.51    16894.24    290.76 o 
   3  14   1      313.85      410.37     11.21 o 
   4  14   1      708.83      586.79     15.76 o 
   5  14   1     3550.99     4308.44     80.71 o 
   6  14   1     9311.82    10255.76    184.56 o 
   7  14   1     4240.72     3917.14     78.79 o 
   8  14   1     1454.02     1392.29     31.28 o 
   9  14   1    20925.35    21551.93    418.99 o 
  10  14   1     6176.15     6267.25    119.37 o 
  11  14   1     1275.97     1197.00     26.49 o 
  12  14   1      473.52      420.18     10.73 o 
  13  14   1    12305.67    11350.83    201.71 o 
  14  14   1      175.12      223.93      8.35 o 
  15  14   1     2944.78     2625.35     51.11 o 
  16  14   1     5749.71     5052.82     94.79 o 
  17  14   1     2304.22     2226.67     69.46 o 
  18  14   1     1888.39     1973.85     42.25 o 
  19  14   1     1281.49     1186.98     32.71 o 
  20  14   1     1309.32     1225.16     33.43 o 
  21  14   1      667.53      567.72     17.91 o 
  22  14   1     4310.65     4186.92     92.40 o 
  23  14   1      136.66      159.71      6.68 o 
  24  14   1      430.63      440.93     14.32 o 
  25  14   1      235.38      224.17      9.31 o 
  26  14   1      938.32      898.81     28.41 o 
  27  14   1      835.74      833.66     25.05 o 
  28  14   1      744.41      778.77     22.90 o 
  29  14   1     1174.47     1255.96     38.18 o 
  30  14   1      243.57      287.19     22.20 o 
  31  14   1      162.38      114.83     13.37 o 
  32  14   1      476.76      507.56     34.15 o 
 -32  15   1       80.17      100.27     19.34 o 
 -31  15   1      142.23       97.17     15.52 o 
 -30  15   1      116.85      121.51     16.71 o 
 -29  15   1      349.18      348.31     26.26 o 
 -28  15   1     1043.55      959.22     28.65 o 
 -27  15   1       65.38       85.70      5.25 o 
 -26  15   1      175.17      175.23      8.35 o 
 -25  15   1     2149.38     2107.06     53.70 o 
 -24  15   1     1218.75     1287.24     32.71 o 
 -23  15   1      809.76      715.97     19.59 o 
 -22  15   1     2425.92     2675.02     70.90 o 
 -21  15   1     1537.57     1501.16     40.10 o 
 -20  15   1      335.35      345.45     13.37 o 
 -19  15   1     1301.86     1146.89     28.88 o 
 -18  15   1     1016.85      820.30     25.77 o 
 -17  15   1     3330.14     2989.92     68.74 o 
 -16  15   1      313.69      324.20     10.98 o 
 -15  15   1     4443.24     4342.79     96.23 o 
 -14  15   1      604.66      426.61     13.13 o 
 -13  15   1     4795.03     4572.23    111.27 o 
 -12  15   1      784.37      534.05     15.76 o 
 -11  15   1    10916.88    10880.53    193.14 o 
 -10  15   1     3431.35     3944.35     75.92 o 
  -9  15   1     7508.18     7943.16    161.38 o 
  -8  15   1     5783.08     6317.36    135.85 o 
  -7  15   1     1318.27     1743.49     36.78 o 
  -6  15   1     1571.52     1878.34     39.14 o 
  -5  15   1    14943.13    17137.25    330.66 o 
  -4  15   1      529.13      639.81     16.48 o 
  -3  15   1      296.95      103.37      4.78 o 
  -2  15   1     3417.28     3343.96     67.54 o 
  -1  15   1     9952.18    11524.85    205.30 o 
   0  15   1     9560.09    10148.80    185.95 o 
   1  15   1     9904.04    11328.40    207.70 o 
   2  15   1     3404.54     3398.37     69.94 o 
   3  15   1      295.77      110.06      4.78 o 
   4  15   1      535.38      635.74     14.80 o 
   5  15   1    14887.12    17915.30    313.70 o 
   6  15   1     1570.33     1819.37     38.42 o 
   7  15   1     1328.22     1780.47     42.01 o 
   8  15   1     5748.69     6371.34    140.63 o 
   9  15   1     7488.58     7792.51    144.18 o 
  10  15   1     3408.70     3866.51     74.49 o 
  11  15   1    10931.94    10939.26    184.32 o 
  12  15   1      786.64      523.79     12.65 o 
  13  15   1     4883.35     4523.52     88.57 o 
  14  15   1      596.08      402.03     11.69 o 
  15  15   1     4466.48     4260.68     85.22 o 
  16  15   1      307.97      318.95     12.65 o 
  17  15   1     3332.40     2968.89     79.75 o 
  18  15   1     1005.96      775.18     23.38 o 
  19  15   1     1328.79     1131.13     30.56 o 
  20  15   1      325.42      323.96     11.46 o 
  21  15   1     1540.30     1477.98     36.07 o 
  22  15   1     2423.37     2590.24     66.15 o 
  23  15   1      820.52      724.79     21.03 o 
  24  15   1     1198.65     1327.14     35.59 o 
  25  15   1     2154.47     2153.14     51.82 o 
  26  15   1      172.94      166.64      7.40 o 
  27  15   1       64.10       84.51      6.21 o 
  28  15   1     1040.28      999.35     26.49 o 
  29  15   1      352.44      338.76     13.37 o 
  30  15   1      117.20       91.91      5.49 o 
  31  15   1      144.97      107.67     16.23 o 
  32  15   1       78.35      118.17     16.47 o 
 -32  16   1        4.91       13.13     15.52 o 
 -31  16   1      274.54      306.77     28.41 o 
 -30  16   1      365.96      491.56     35.59 o 
 -29  16   1       91.77      134.88     17.43 o 
 -28  16   1      729.61      648.15     24.10 o 
 -27  16   1      268.66      393.19     16.71 o 
 -26  16   1     1664.22     1757.34     48.95 o 
 -25  16   1      433.64      369.80     12.42 o 
 -24  16   1     1334.56     1371.06     37.22 o 
 -23  16   1      252.92      289.58     10.98 o 
 -22  16   1     1094.11      933.21     26.25 o 
 -21  16   1      210.32      144.67      6.92 o 
 -20  16   1      462.20      460.52     15.52 o 
 -19  16   1      258.47      263.09     11.22 o 
 -18  16   1      380.98      386.75     14.32 o 
 -17  16   1     3871.94     3725.44     82.11 o 
 -16  16   1       38.38       46.55      4.06 o 
 -15  16   1     1686.65     1302.04     34.15 o 
 -14  16   1    12766.65    12880.63    258.09 o 
 -13  16   1     2361.44     1978.40     67.78 o 
 -12  16   1    15230.49    14518.60    348.57 o 
 -11  16   1     2269.21     1966.43     49.67 o 
 -10  16   1     5562.03     6221.89    112.19 o 
  -9  16   1     5260.98     5148.53     92.88 o 
  -8  16   1     4176.23     4584.16     92.64 o 
  -7  16   1     7428.96     7440.15    138.72 o 
  -6  16   1     2908.21     3261.09     65.91 o 
  -5  16   1    14814.61    15077.70    263.79 o 
  -4  16   1     2296.20     2421.00     59.44 o 
  -3  16   1     8182.39     9567.48    172.59 o 
  -2  16   1    13194.10    13682.06    242.33 o 
  -1  16   1     5582.41     6939.02    128.19 o 
   0  16   1     1632.34     2433.89     50.63 o 
   1  16   1     5609.77     6840.67    127.71 o 
   2  16   1    13158.04    13258.81    229.44 o 
   3  16   1     8155.18     9570.35    175.46 o 
   4  16   1     2303.31     2460.62     55.38 o 
   5  16   1    14712.93    15168.90    261.64 o 
   6  16   1     2933.66     3502.70     69.94 o 
   7  16   1     7407.42     7564.74    136.80 o 
   8  16   1     4168.10     4492.72     92.64 o 
   9  16   1     5350.78     5386.07    101.69 o 
  10  16   1     5525.20     5719.60    106.72 o 
  11  16   1     2261.22     1948.80     41.77 o 
  12  16   1    15178.07    13787.59    214.16 o 
  13  16   1     2348.36     1992.24     43.93 o 
  14  16   1    12786.44    12707.33    262.12 o 
  15  16   1     1688.73     1359.81     36.31 o 
  16  16   1       41.22       33.42      4.54 o 
  17  16   1     3852.05     3498.63     91.92 o 
  18  16   1      384.13      369.08     13.85 o 
  19  16   1      259.05      281.47     10.74 o 
  20  16   1      459.43      487.01     16.72 o 
  21  16   1      215.03      143.96      8.12 o 
  22  16   1     1099.13      991.93     30.32 o 
  23  16   1      248.02      274.30     11.46 o 
  24  16   1     1344.07     1389.18     37.02 o 
  25  16   1      432.61      395.34     14.56 o 
  26  16   1     1660.34     1673.75     45.12 o 
  27  16   1      264.49      381.50     13.37 o 
  28  16   1      715.54      681.82     24.10 o 
  29  16   1       90.78      108.15      7.16 o 
  30  16   1      364.68      397.01     15.04 o 
  31  16   1      275.84      254.49     22.20 o 
  32  16   1        4.69       -3.10     12.18 o 
 -32  17   1      205.21      163.53     23.87 o 
 -31  17   1      196.29      189.55     23.87 o 
 -30  17   1      520.11      598.52     44.40 o 
 -29  17   1     1091.61     1002.19     30.56 o 
 -28  17   1        1.87       -1.91      6.21 o 
 -27  17   1      557.62      574.62     21.74 o 
 -26  17   1      220.86      235.87     10.03 o 
 -25  17   1     1534.08     1591.41     42.97 o 
 -24  17   1     1902.52     1857.11     43.69 o 
 -23  17   1       58.05       56.82      5.73 o 
 -22  17   1        9.24       11.94      3.82 o 
 -21  17   1     2094.66     2098.25     54.42 o 
 -20  17   1      309.82      302.00     12.65 o 
 -19  17   1     5546.83     5209.17    116.97 o 
 -18  17   1      214.68      225.36      9.79 o 
 -17  17   1     1659.25     1339.31     38.66 o 
 -16  17   1      450.55      470.29     14.56 o 
 -15  17   1     5892.29     5952.83    133.93 o 
 -14  17   1     1342.81     1299.65     35.11 o 
 -12  17   1     2606.27     1965.27     54.18 o 
 -11  17   1     5022.87     4423.26    100.02 o 
 -10  17   1     2871.03     2338.14     51.82 o 
  -9  17   1     1326.95     1403.98     34.15 o 
  -8  17   1       48.87       65.65      4.78 o 
  -7  17   1    14118.00    14984.82    259.96 o 
  -6  17   1    10712.62    10701.96    196.49 o 
  -5  17   1     1710.66     2178.44     46.08 o 
  -4  17   1    11226.13    12368.57    215.80 o 
  -3  17   1      224.36       95.97      4.78 o 
  -2  17   1        3.77       23.63      3.34 o 
  -1  17   1     1599.41     2009.68     50.39 o 
   0  17   1    14653.87    15479.97    263.79 o 
   1  17   1     1559.09     1938.26     48.71 o 
   2  17   1        3.64       17.19      3.10 o 
   3  17   1      220.59      102.42      5.25 o 
   4  17   1    11238.80    12572.68    227.77 o 
   5  17   1     1683.66     2176.04     47.04 o 
   6  17   1    10738.26    10963.36    193.61 o 
   7  17   1    14088.56    14477.99    253.54 o 
   8  17   1       48.27       69.00      4.54 o 
   9  17   1     1314.24     1346.93     35.83 o 
  10  17   1     2877.86     2317.15     55.85 o 
  11  17   1     5022.09     4646.96    102.41 o 
  12  17   1     2606.38     1822.25     35.35 o 
  13  17   1    10172.88     9556.03    197.92 o 
  14  17   1     1345.98     1229.47     34.87 o 
  15  17   1     5902.51     5532.41    122.24 o 
  16  17   1      452.50      452.86     15.52 o 
  17  17   1     1683.61     1338.83     38.66 o 
  18  17   1      206.20      206.98      9.07 o 
  19  17   1     5536.54     5277.67    118.17 o 
  20  17   1      306.52      290.54     11.94 o 
  21  17   1     2104.83     2109.94     53.70 o 
  22  17   1        9.28       16.47      4.06 o 
  23  17   1       58.48       51.57      5.97 o 
  24  17   1     1902.37     1877.86     47.28 o 
  25  17   1     1522.04     1657.28     45.12 o 
  26  17   1      221.76      261.17     10.27 o 
  27  17   1      556.30      579.17     19.11 o 
  28  17   1        2.06        7.88      5.25 o 
  29  17   1     1089.86     1096.74     32.48 o 
  30  17   1      518.88      455.25     15.52 o 
  31  17   1      197.22      162.10     17.67 o 
  32  17   1      205.56      201.73     21.49 o 
 -32  18   1      426.70      451.46     34.63 o 
 -31  18   1      298.66      312.50     27.93 o 
 -30  18   1      243.11      285.05     25.07 o 
 -29  18   1      134.21      137.75      7.88 o 
 -28  18   1       82.41       89.77      6.92 o 
 -27  18   1      278.37      265.23     11.46 o 
 -26  18   1     1418.00     1362.68     38.90 o 
 -25  18   1      199.77      268.81     10.98 o 
 -24  18   1      130.68      112.44      7.40 o 
 -23  18   1     1372.38     1436.69     37.22 o 
 -22  18   1      802.56      762.29     22.22 o 
 -21  18   1      929.02      907.91     25.29 o 
 -20  18   1     1615.93     1399.71     41.29 o 
 -19  18   1     1031.47     1069.29     30.80 o 
 -18  18   1     6620.29     6056.20    135.85 o 
 -17  18   1      425.87      288.63     11.94 o 
 -16  18   1     1160.05     1009.85     29.84 o 
 -15  18   1    10113.44     9308.47    203.63 o 
 -14  18   1     4040.24     3489.10     70.90 o 
 -13  18   1      217.02      215.10     11.22 o 
 -12  18   1      831.87      715.73     29.12 o 
 -11  18   1      484.17      370.75     14.80 o 
 -10  18   1     8456.50     8475.53    228.72 o 
  -9  18   1     1198.99     1398.27     43.45 o 
  -8  18   1     3097.29     2974.16     81.19 o 
  -7  18   1     4738.71     5444.32    120.33 o 
  -6  18   1     7157.36     7675.77    160.42 o 
  -5  18   1     5850.84     6632.74    138.96 o 
  -4  18   1    17367.97    18827.00    371.95 o 
  -3  18   1     2696.82     3432.05     67.07 o 
  -2  18   1    10291.15    10737.03    188.35 o 
  -1  18   1      498.66      528.30     14.80 o 
   0  18   1      425.19      719.32     17.20 o 
   1  18   1      504.81      528.54     13.60 o 
   2  18   1    10304.28    11226.23    204.11 o 
   3  18   1     2706.88     3598.89     69.70 o 
   4  18   1    17384.21    18821.78    326.35 o 
   5  18   1     5872.19     6526.01    137.04 o 
   6  18   1     7161.35     7520.34    158.75 o 
   7  18   1     4759.23     5504.72    115.30 o 
   8  18   1     3099.15     2888.18     68.98 o 
   9  18   1     1193.87     1331.89     33.43 o 
  10  18   1     8445.43     8166.61    168.80 o 
  11  18   1      491.46      382.69     13.13 o 
  12  18   1      827.91      740.79     27.93 o 
  13  18   1      213.90      216.05      9.31 o 
  14  18   1     4060.31     3408.87     82.11 o 
  15  18   1    10123.05     9356.23    204.83 o 
  16  18   1     1185.31     1037.05     30.32 o 
  17  18   1      418.08      287.19     14.09 o 
  18  18   1     6614.49     6269.16    144.18 o 
  19  18   1     1039.63     1074.80     29.36 o 
  20  18   1     1618.95     1519.32     48.95 o 
  21  18   1      940.70      952.55     40.33 o 
  22  18   1      804.18      802.15     22.42 o 
  23  18   1     1371.69     1362.68     36.31 o 
  24  18   1      129.39       99.79      6.92 o 
  25  18   1      199.22      251.62     11.22 o 
  26  18   1     1415.51     1361.73     34.15 o 
  27  18   1      278.62      278.84     10.98 o 
  28  18   1       77.24       92.87      6.92 o 
  29  18   1      129.88      131.31      8.59 o 
  30  18   1      244.10      287.19     23.63 o 
  31  18   1      297.75      342.10     26.02 o 
  32  18   1      423.35      451.46     28.88 o 
 -31  19   1      161.98      166.40     21.25 o 
 -30  19   1      380.75      432.11     29.36 o 
 -29  19   1      158.92      160.43     10.03 o 
 -28  19   1       48.01       14.80      5.73 o 
 -27  19   1      538.06      517.57     18.63 o 
 -26  19   1      317.05      376.96     15.04 o 
 -25  19   1     1003.55     1042.80     29.84 o 
 -24  19   1      978.81     1135.20     34.63 o 
 -23  19   1       56.55       70.43      6.92 o 
 -22  19   1      694.80      645.99     23.38 o 
 -21  19   1      489.65      601.35     19.11 o 
 -20  19   1      829.31      888.08     35.35 o 
 -19  19   1     1249.33     1060.47     32.00 o 
 -18  19   1     1063.78     1144.73     30.80 o 
 -17  19   1      772.96      689.24     21.98 o 
 -16  19   1     7994.03     7984.93    166.88 o 
 -15  19   1     6701.99     5683.53    125.11 o 
 -14  19   1     1540.40     1220.42     29.84 o 
 -13  19   1     1780.48     1530.29     47.04 o 
 -11  19   1     1039.06      777.09     23.14 o 
 -10  19   1     2739.85     2198.26     53.46 o 
  -9  19   1     7356.71     7023.32    149.93 o 
  -8  19   1     2492.05     2251.96     56.09 o 
  -7  19   1     2549.79     2167.94     52.26 o 
  -6  19   1      875.99     1037.05     30.56 o 
  -5  19   1     2949.63     2873.62     63.51 o 
  -4  19   1     5237.81     5496.14    115.78 o 
  -3  19   1     4211.39     4219.87     98.34 o 
  -2  19   1     6864.90     7171.09    182.88 o 
  -1  19   1      624.79      678.47     26.97 o 
   0  19   1     1080.14     1744.17     53.22 o 
   1  19   1      633.75      685.41     22.90 o 
   2  19   1     6835.87     7136.94    149.21 o 
   3  19   1     4199.67     4379.57     98.82 o 
   4  19   1     5228.30     5389.42    118.89 o 
   5  19   1     2949.38     2895.84     64.23 o 
   6  19   1      858.30      986.47     27.93 o 
   7  19   1     2576.14     2361.80     59.44 o 
   8  19   1     2490.33     2208.52     55.61 o 
   9  19   1     7322.90     7593.87    152.56 o 
  10  19   1     2753.93     2222.36     52.74 o 
  11  19   1     1057.45      797.60     24.34 o 
  12  19   1     1547.67     1321.39     44.64 o 
  13  19   1     1794.35     1482.29     30.56 o 
  14  19   1     1554.57     1244.03     30.80 o 
  15  19   1     6694.51     5348.13    127.95 o 
  16  19   1     7980.86     7522.01    164.01 o 
  17  19   1      780.67      677.03     25.77 o 
  18  19   1     1058.38     1045.43     31.28 o 
  19  19   1     1252.02     1085.05     31.04 o 
  20  19   1      842.37      843.68     24.34 o 
  21  19   1      484.46      569.87     20.07 o 
  22  19   1      692.05      646.23     19.11 o 
  23  19   1       58.16       83.80      6.92 o 
  24  19   1      970.98     1166.44     32.71 o 
  25  19   1     1000.63     1033.70     41.29 o 
  26  19   1      317.48      369.32     14.32 o 
  27  19   1      536.91      595.65     21.98 o 
  28  19   1       48.96       30.32      5.73 o 
  29  19   1      163.27      166.88      9.31 o 
  30  19   1      379.81      398.68     28.17 o 
  31  19   1      162.58      156.61     18.14 o 
  32  19   1       32.70       16.95     17.67 o 
 -31  20   1      295.47      305.34     22.68 o 
 -30  20   1       89.78      108.86     21.25 o 
 -29  20   1      137.55      135.36     10.74 o 
 -28  20   1        5.18       16.00      5.25 o 
 -27  20   1        9.76        6.45      5.01 o 
 -26  20   1     1290.52     1316.84     36.31 o 
 -25  20   1      109.50      156.13     10.03 o 
 -24  20   1      311.16      317.04     11.94 o 
 -23  20   1     3121.42     3518.94     86.41 o 
 -22  20   1      282.99      218.20     10.27 o 
 -21  20   1     1793.69     1827.51     49.67 o 
 -20  20   1      372.29      367.17     15.52 o 
 -19  20   1     1314.68     1298.25     35.35 o 
 -18  20   1     2835.93     2821.36     69.46 o 
 -17  20   1     1794.58     1915.60     52.02 o 
 -16  20   1     2601.49     2457.03     62.80 o 
 -15  20   1     5634.58     5250.94    119.37 o 
 -14  20   1     4284.39     4052.75    125.83 o 
 -13  20   1     3391.56     3575.27    100.26 o 
 -12  20   1     8282.88     7871.54    199.60 o 
 -11  20   1     1760.82     1918.47     58.25 o 
 -10  20   1     1867.39     1730.33     48.71 o 
  -9  20   1     3965.41     3432.05     98.58 o 
  -8  20   1     3015.78     3174.68     90.96 o 
  -7  20   1     1373.95     1345.25     42.97 o 
  -6  20   1    17054.95    16941.48    402.51 o 
  -5  20   1     4466.87     4193.10    122.96 o 
  -4  20   1     5607.52     5869.05    155.43 o 
  -3  20   1     1327.41     1772.85     57.77 o 
  -2  20   1     1949.07     2251.25     65.91 o 
  -1  20   1      185.61      284.81     11.22 o 
   0  20   1     1412.40     1396.84     43.69 o 
   1  20   1      184.78      283.86     12.89 o 
   2  20   1     1947.56     2306.18     66.15 o 
   3  20   1     1320.36     1719.35     51.59 o 
   4  20   1     5617.87     6044.75    157.55 o 
   5  20   1     4459.88     4173.79    116.02 o 
   6  20   1    17034.88    18240.69    455.25 o 
   7  20   1     1374.00     1358.62     44.16 o 
   8  20   1     3002.41     3067.72     89.29 o 
   9  20   1     3964.49     3615.37    102.41 o 
  10  20   1     1864.48     1793.12     51.59 o 
  11  20   1     1738.61     1788.13     47.52 o 
  12  20   1     8282.87     7420.56    164.73 o 
  13  20   1     3397.66     2954.09     74.73 o 
  14  20   1     4281.69     3831.44     90.24 o 
  15  20   1     5650.51     5376.05    141.79 o 
  16  20   1     2619.06     2317.87     73.29 o 
  17  20   1     1795.86     1849.45     78.56 o 
  18  20   1     2846.61     2785.05     84.02 o 
  19  20   1     1310.05     1282.02     45.12 o 
  20  20   1      380.17      390.09     18.62 o 
  21  20   1     1791.25     1928.73     57.05 o 
  22  20   1      283.04      227.75     10.74 o 
  23  20   1     3114.97     3324.85     77.60 o 
  24  20   1      310.60      328.02     12.65 o 
  25  20   1      109.72      152.31      8.12 o 
  26  20   1     1291.09     1366.51     40.10 o 
  27  20   1        9.93       15.04      5.49 o 
  28  20   1        5.88       19.81      6.21 o 
  29  20   1      132.70      124.86      9.31 o 
  30  20   1       90.36       65.65     21.96 o 
  31  20   1      295.96      351.42     33.19 o 
  32  20   1       44.54       41.54     18.62 o 
 -31  21   1      293.99      280.51     25.55 o 
 -30  21   1       98.04       92.63     16.71 o 
 -29  21   1      123.35      107.91     21.01 o 
 -28  21   1      134.03      109.58      8.35 o 
 -27  21   1      224.17      205.55     10.50 o 
 -26  21   1      403.64      424.69     15.04 o 
 -25  21   1       16.46        5.97      5.25 o 
 -24  21   1      109.22      101.22      7.16 o 
 -23  21   1      950.66      838.89     26.97 o 
 -22  21   1      244.88      265.47     11.22 o 
 -21  21   1     1772.34     1939.22     62.32 o 
 -20  21   1     2329.92     2528.20     79.99 o 
 -19  21   1     1973.68     2019.21     61.36 o 
 -18  21   1     3194.76     3041.23     90.72 o 
 -17  21   1     2216.69     2155.54     70.42 o 
 -16  21   1     1312.23     1160.25     41.77 o 
 -15  21   1     2433.98     2388.05     74.73 o 
 -14  21   1      851.58      926.54     32.95 o 
 -13  21   1     3444.27     3774.63    109.12 o 
 -12  21   1     1392.31     1369.87     46.80 o 
 -11  21   1     6051.83     5819.62    152.32 o 
 -10  21   1     7721.77     7993.98    211.29 o 
  -9  21   1       77.09       75.68      6.45 o 
  -8  21   1     2846.98     3004.72     94.07 o 
  -7  21   1     1570.00     1607.41     53.94 o 
  -6  21   1     1638.80     1907.94     61.36 o 
  -5  21   1      757.37      737.68     29.12 o 
  -4  21   1     7574.44     8049.88    197.68 o 
  -3  21   1     1784.15     2037.84     62.32 o 
  -2  21   1      981.72     1004.58     29.84 o 
  -1  21   1     1449.07     1622.93     57.29 o 
   0  21   1     4307.40     5399.19    137.28 o 
   1  21   1     1442.16     1535.79     46.80 o 
   2  21   1      981.63     1071.44     42.25 o 
   3  21   1     1791.49     2085.12     66.15 o 
   4  21   1     7575.78     8250.16    208.66 o 
   5  21   1      760.93      758.22     28.41 o 
   6  21   1     1644.67     1759.69     58.25 o 
   7  21   1     1548.86     1674.23     51.82 o 
   8  21   1     2833.08     2986.09     84.26 o 
   9  21   1       77.88       71.62      6.45 o 
  10  21   1     7701.52     7818.28    204.35 o 
  11  21   1     6017.31     6087.00    168.08 o 
  12  21   1     1409.66     1828.95     90.24 o 
  13  21   1     3439.73     3668.87    104.57 o 
  14  21   1      862.28      879.27     28.41 o 
  15  21   1     2446.83     2309.26     70.42 o 
  16  21   1     1322.14     1179.36     42.01 o 
  17  21   1     2215.24     2201.38     95.03 o 
  18  21   1     3191.38     3027.14     96.91 o 
  19  21   1     1959.29     2112.33     71.61 o 
  20  21   1     2323.88     2600.77     81.87 o 
  21  21   1     1779.36     1958.33     60.88 o 
  22  21   1      241.14      238.49     14.09 o 
  23  21   1      962.46      963.29     36.31 o 
  24  21   1      106.90      106.95      9.79 o 
  25  21   1       17.12        7.88      7.64 o 
  26  21   1      403.75      451.46     16.96 o 
  27  21   1      224.47      214.62     13.37 o 
  28  21   1      133.35      126.53     12.42 o 
  29  21   1      123.81      107.67     10.50 o 
  30  21   1       97.33      117.46     17.19 o 
  31  21   1      293.93      285.29     25.55 o 
 -31  22   1      696.60      700.45     45.60 o 
 -30  22   1      126.36      117.22     19.82 o 
 -29  22   1       78.05       95.26     21.01 o 
 -28  22   1      122.43       92.15      7.88 o 
 -27  22   1      320.19      336.61     18.14 o 
 -26  22   1      210.10      221.79     11.46 o 
 -25  22   1      197.68      182.87     10.03 o 
 -24  22   1      378.79      322.77     15.52 o 
 -23  22   1       85.23      122.23     12.89 o 
 -22  22   1      136.32      128.92     10.74 o 
 -21  22   1       18.55       17.90      7.40 o 
 -20  22   1     5534.45     5861.39    156.59 o 
 -19  22   1      928.14      839.13     34.15 o 
 -18  22   1     1421.37     1514.53     54.42 o 
 -17  22   1      161.02      182.63     12.89 o 
 -16  22   1     7665.37     7521.06    206.50 o 
 -15  22   1     6663.93     6457.99    175.22 o 
 -14  22   1     2627.02     2618.45     80.47 o 
 -13  22   1      147.61      188.60     12.65 o 
 -12  22   1     3932.96     4005.47    117.69 o 
 -11  22   1     7330.07     6726.57    176.90 o 
 -10  22   1      872.24     1010.80     34.63 o 
  -9  22   1     1710.28     1949.75     56.33 o 
  -8  22   1     1053.84     1239.25     40.57 o 
  -7  22   1      567.71      531.65     21.74 o 
  -6  22   1      209.02      102.18      8.12 o 
  -5  22   1      831.38      952.08     32.95 o 
  -4  22   1     7665.01     8562.66    227.53 o 
  -3  22   1      401.13      354.28     15.52 o 
  -2  22   1     1389.11     1445.79     47.99 o 
  -1  22   1     1594.34     1748.00     51.82 o 
   0  22   1      604.26      516.13     21.03 o 
   1  22   1     1595.60     1745.37     59.44 o 
   2  22   1     1381.04     1361.97     41.29 o 
   3  22   1      405.65      359.77     18.62 o 
   4  22   1     7611.59     8092.61    209.61 o 
   5  22   1      829.82      964.96     35.83 o 
   6  22   1      218.11      130.59      9.07 o 
   7  22   1      568.75      539.79     23.86 o 
   8  22   1     1078.44     1295.38     43.45 o 
   9  22   1     1710.94     1946.88     59.68 o 
  10  22   1      888.64     1071.21     35.35 o 
  11  22   1     7329.57     6934.03    190.26 o 
  12  22   1     3949.15     4111.95    121.52 o 
  13  22   1      147.87      173.08      9.31 o 
  14  22   1     2617.85     2611.27     79.75 o 
  15  22   1     6658.89     6585.22    169.76 o 
  16  22   1     7669.25     7515.11    194.33 o 
  17  22   1      164.52      186.69     15.75 o 
  18  22   1     1408.57     1398.99     50.15 o 
  19  22   1      932.31      889.04     33.91 o 
  20  22   1     5533.94     5853.05    151.13 o 
  21  22   1       16.71       12.89      8.59 o 
  22  22   1      135.15      137.75      9.31 o 
  23  22   1       87.01      129.39     11.70 o 
  24  22   1      381.47      310.59     16.23 o 
  25  22   1      196.79      180.72     11.46 o 
  26  22   1      210.40      227.51     14.32 o 
  27  22   1      318.76      274.30     14.56 o 
  28  22   1      123.31       99.07      8.35 o 
  29  22   1       78.68       92.15     15.75 o 
  30  22   1      125.88      109.34     18.62 o 
  31  22   1      699.03      701.41     43.93 o 
 -31  23   1       64.64       42.49     15.99 o 
 -30  23   1       89.29       95.73     18.86 o 
 -29  23   1      208.41      244.46     27.22 o 
 -28  23   1       60.41       34.38      8.83 o 
 -27  23   1      123.45      101.70     10.98 o 
 -26  23   1      534.52      554.11     26.73 o 
 -25  23   1       52.19       36.76      9.79 o 
 -24  23   1      155.60      160.43     14.09 o 
 -23  23   1      597.06      556.95     21.98 o 
 -22  23   1      298.21      234.92     13.37 o 
 -21  23   1      449.29      454.29     21.50 o 
 -20  23   1      275.72      242.56     14.56 o 
 -19  23   1     4607.67     4631.20    129.62 o 
 -18  23   1     1927.92     1999.38     64.71 o 
 -17  23   1      455.61      518.05     24.10 o 
 -16  23   1     3727.41     3620.16    114.10 o 
 -15  23   1     1256.71     1307.31     46.08 o 
 -14  23   1     3377.05     3286.43    104.09 o 
 -13  23   1     1485.02     1413.55     52.02 o 
 -12  23   1     3108.35     2843.06     84.98 o 
 -11  23   1     4558.70     5091.72    176.90 o 
 -10  23   1     2926.59     2649.93     84.50 o 
  -9  23   1      302.26      277.89     14.32 o 
  -8  23   1     1111.67     1086.49     40.33 o 
  -7  23   1     3435.19     3901.38    108.40 o 
  -6  23   1     2498.29     2740.65     84.74 o 
  -5  23   1     2496.89     3318.14     91.68 o 
  -4  23   1      884.55     1038.01     33.43 o 
  -3  23   1     1038.05     1284.13     45.84 o 
  -2  23   1      748.50      695.19     25.05 o 
  -1  23   1     1247.46     1406.13     47.76 o 
   0  23   1       79.59      104.57      8.35 o 
   1  23   1     1247.18     1392.05     46.80 o 
   2  23   1      731.30      630.95     22.90 o 
   3  23   1     1037.13     1300.13     44.64 o 
   4  23   1      876.58     1017.47     38.66 o 
   5  23   1     2497.75     3026.18     85.94 o 
   6  23   1     2500.58     2741.85     83.06 o 
   7  23   1     3410.11     3807.55    105.29 o 
   8  23   1     1105.01     1058.32     35.11 o 
   9  23   1      301.28      276.45     13.13 o 
  10  23   1     2935.18     2895.61     99.06 o 
  11  23   1     4524.93     4670.57    130.82 o 
  12  23   1     3111.91     2741.13     83.30 o 
  13  23   1     1486.57     1382.51     42.25 o 
  14  23   1     3332.42     3276.37     88.57 o 
  15  23   1     1252.76     1329.73     50.63 o 
  16  23   1     3726.85     3784.17    110.07 o 
  17  23   1      450.31      508.99     29.84 o 
  18  23   1     1953.09     1912.97     63.04 o 
  19  23   1     4619.33     4758.42    135.61 o 
  20  23   1      281.48      283.62     15.28 o 
  21  23   1      451.26      450.74     21.50 o 
  22  23   1      295.60      215.34     12.42 o 
  23  23   1      599.89      579.65     26.01 o 
  24  23   1      157.63      149.45     13.37 o 
  25  23   1       49.29       59.21     10.74 o 
  26  23   1      538.58      551.48     27.21 o 
  27  23   1      122.49       96.45     11.94 o 
  28  23   1       60.35       44.16     10.03 o 
  29  23   1      211.36      217.96     26.26 o 
  30  23   1       89.97      136.80     20.53 o 
  31  23   1       63.93       53.96     18.38 o 
 -30  24   1      240.30      270.25     28.65 o 
 -29  24   1       73.80       61.59     18.14 o 
 -28  24   1      424.69      455.49     39.14 o 
 -27  24   1       16.27       19.10      8.12 o 
 -26  24   1       17.26       20.77      8.12 o 
 -25  24   1      783.04      767.04     31.76 o 
 -24  24   1      458.77      563.17     25.29 o 
 -23  24   1       76.48       82.84      8.83 o 
 -22  24   1     1060.11     1018.66     37.02 o 
 -21  24   1     1491.63     1375.09     48.95 o 
 -20  24   1     1019.96     1060.71     35.11 o 
 -19  24   1      486.82      560.06     23.14 o 
 -18  24   1     2720.23     2812.30     87.61 o 
 -17  24   1      224.88      218.92     13.13 o 
 -16  24   1      112.22      131.07     11.70 o 
 -15  24   1     1051.57     1074.56     42.25 o 
 -14  24   1     1751.04     1596.87     61.12 o 
 -13  24   1      230.75      292.69     15.52 o 
 -12  24   1     2860.73     3094.45     95.75 o 
 -11  24   1      284.96      295.79     14.80 o 
 -10  24   1      606.70      618.55     23.86 o 
  -9  24   1     1308.22     1189.86     43.93 o 
  -8  24   1     3655.85     4006.19    109.12 o 
  -7  24   1     2674.89     3026.90     82.58 o 
  -6  24   1      402.62      412.52     17.67 o 
  -5  24   1     3539.92     3533.26    112.19 o 
  -4  24   1     3333.26     3134.34     92.88 o 
  -3  24   1     8852.55     8946.06    232.27 o 
  -2  24   1       72.70      116.03      8.12 o 
  -1  24   1      326.42      362.87     18.38 o 
   0  24   1     1908.25     1989.13     59.44 o 
   1  24   1      323.89      346.64     17.19 o 
   2  24   1       75.74      118.89      9.79 o 
   3  24   1     8859.29     8762.02    230.12 o 
   4  24   1     3284.00     3224.83     84.26 o 
   5  24   1     3531.15     3464.52     99.78 o 
   6  24   1      403.99      448.35     19.11 o 
   7  24   1     2673.56     2839.51     87.61 o 
   8  24   1     3684.80     4130.82    118.65 o 
   9  24   1     1310.35     1301.32     50.15 o 
  10  24   1      618.99      622.14     25.29 o 
  11  24   1      285.81      360.49     27.93 o 
  12  24   1     2877.89     3068.91     88.33 o 
  13  24   1      228.70      275.74     14.32 o 
  14  24   1     1769.02     1609.32     53.70 o 
  15  24   1     1040.94     1129.45     34.87 o 
  16  24   1      110.22      157.80     12.18 o 
  17  24   1      222.78      224.65     18.86 o 
  18  24   1     2733.36     2970.81     90.01 o 
  19  24   1      488.25      556.27     22.42 o 
  20  24   1     1026.16     1069.53     40.81 o 
  21  24   1     1473.36     1439.32     47.76 o 
  22  24   1     1044.25     1002.42     37.46 o 
  23  24   1       75.72       88.33     10.50 o 
  24  24   1      460.28      513.74     23.62 o 
  25  24   1      780.83      791.89     32.00 o 
  26  24   1       17.88       15.52      8.83 o 
  27  24   1       15.74        7.16     10.03 o 
  28  24   1      430.61      474.84     37.70 o 
  29  24   1       72.97       58.25     19.10 o 
  30  24   1      241.19      262.85     24.11 o 
  31  24   1       26.25       25.78     23.87 o 
 -30  25   1      384.76      388.42     32.95 o 
 -29  25   1      887.54      936.08     49.43 o 
 -28  25   1      372.72      460.52     38.42 o 
 -27  25   1      196.95      190.51     13.37 o 
 -26  25   1       93.80      106.95     11.46 o 
 -25  25   1      301.63      289.35     17.91 o 
 -24  25   1       71.28       54.67      9.79 o 
 -23  25   1      646.38      702.13     27.69 o 
 -22  25   1       30.38       22.92      8.83 o 
 -21  25   1      192.06      177.14     14.80 o 
 -20  25   1      101.83      112.92     10.74 o 
 -19  25   1      673.92      681.10     26.73 o 
 -18  25   1        0.27       21.01      9.79 o 
 -17  25   1     1769.92     1752.31     59.92 o 
 -16  25   1       62.55       94.06      9.07 o 
 -15  25   1      833.88      812.40     31.04 o 
 -14  25   1      742.30      777.09     28.41 o 
 -13  25   1     1602.34     1645.11     53.70 o 
 -12  25   1      234.87      210.32     13.85 o 
 -11  25   1     3326.18     3592.23    104.09 o 
 -10  25   1      407.77      381.02     19.82 o 
  -9  25   1      246.48      264.76     14.56 o 
  -8  25   1     2684.15     3105.22     98.58 o 
  -7  25   1     1701.02     1643.67     54.42 o 
  -6  25   1     1193.36     1117.05     43.69 o 
  -5  25   1     1056.05     1059.04     37.94 o 
  -4  25   1     3738.74     3586.72    100.98 o 
  -3  25   1     2776.16     3052.44     84.50 o 
  -2  25   1     2148.38     2142.89     67.78 o 
  -1  25   1     3986.31     3786.80    104.33 o 
   0  25   1      818.26      881.66     32.71 o 
   1  25   1     4025.42     3745.03    111.47 o 
   2  25   1     2146.08     2119.47     65.43 o 
   3  25   1     2773.87     3173.00     91.44 o 
   4  25   1     3692.25     3113.56     88.33 o 
   5  25   1     1039.32     1105.60     36.54 o 
   6  25   1     1205.27     1100.33     37.46 o 
   7  25   1     1712.11     1648.46     54.66 o 
   8  25   1     2700.03     3129.55     84.98 o 
   9  25   1      248.77      250.19     13.61 o 
  10  25   1      410.44      381.02     17.67 o 
  11  25   1     3319.47     3199.97     91.20 o 
  12  25   1      226.23      211.04     14.32 o 
  13  25   1     1584.50     1591.65     49.19 o 
  14  25   1      760.95      888.32     35.59 o 
  15  25   1      831.02      861.59     29.12 o 
  16  25   1       65.69       93.11      9.79 o 
  17  25   1     1788.52     1829.91     61.84 o 
  18  25   1        0.79        5.01      7.64 o 
  19  25   1      671.01      639.33     25.29 o 
  20  25   1      104.78      108.62     10.50 o 
  21  25   1      193.23      161.62     12.65 o 
  22  25   1       31.02       43.21     11.22 o 
  23  25   1      647.04      647.19     27.69 o 
  24  25   1       67.34       44.88      8.35 o 
  25  25   1      307.20      315.37     18.14 o 
  26  25   1       94.68      110.06      9.79 o 
  27  25   1      197.46      197.67     14.56 o 
  28  25   1      371.62      439.97     31.04 o 
  29  25   1      889.53      989.06     62.80 o 
  30  25   1      386.38      460.52     37.70 o 
  31  25   1       71.88       44.88     22.44 o 
 -30  26   1       39.65       30.08     18.38 o 
 -29  26   1      396.15      496.11     37.94 o 
 -28  26   1      318.56      392.72     36.52 o 
 -27  26   1      329.33      323.96     32.95 o 
 -26  26   1      179.88      130.59     15.99 o 
 -25  26   1      145.23      135.36     14.09 o 
 -24  26   1      460.79      443.32     21.03 o 
 -23  26   1      348.47      408.69     20.31 o 
 -22  26   1      103.86      115.79     13.37 o 
 -21  26   1     1070.85     1204.66     42.01 o 
 -20  26   1      898.05      975.69     35.59 o 
 -19  26   1      179.97      183.59     11.94 o 
 -18  26   1      436.21      388.18     19.34 o 
 -17  26   1     1618.45     1723.42     52.50 o 
 -16  26   1     1220.74     1115.85     37.70 o 
 -15  26   1      159.43      211.76     12.89 o 
 -14  26   1       17.88       10.74      7.40 o 
 -13  26   1      165.54      170.93     10.98 o 
 -12  26   1     1063.23     1097.46     37.02 o 
 -11  26   1     1959.03     1982.91     67.07 o 
 -10  26   1     1573.84     1610.48     79.99 o 
  -9  26   1     1923.55     1875.27     59.68 o 
  -8  26   1     1613.96     1523.82     47.28 o 
  -7  26   1     2736.35     2598.38     77.12 o 
  -6  26   1     3344.25     3645.69    100.74 o 
  -5  26   1     4958.50     5529.53    145.14 o 
  -4  26   1     2229.48     2370.38     74.73 o 
  -3  26   1     5137.17     5141.86    146.82 o 
  -2  26   1     1049.94     1114.41     39.62 o 
  -1  26   1     1429.27     1574.93     51.82 o 
   0  26   1     6769.50     7355.61    206.74 o 
   1  26   1     1444.69     1569.43     52.02 o 
   2  26   1     1048.08     1137.79     40.81 o 
   3  26   1     5125.00     5398.00    154.72 o 
   4  26   1     2223.78     2516.71     80.47 o 
   5  26   1     4984.43     5399.43    142.51 o 
   6  26   1     3287.69     3319.82     91.68 o 
   7  26   1     2725.43     2906.10     87.37 o 
   8  26   1     1625.63     1557.50     53.22 o 
   9  26   1     1961.77     1877.38     56.33 o 
  10  26   1     1608.40     1597.83     52.74 o 
  11  26   1     1966.91     1972.89     59.21 o 
  12  26   1     1067.13     1098.17     44.88 o 
  13  26   1      165.90      173.08     10.74 o 
  14  26   1       17.44       21.25      7.64 o 
  15  26   1      160.67      202.68     12.65 o 
  16  26   1     1215.87     1057.60     38.18 o 
  17  26   1     1628.10     1681.17     54.18 o 
  18  26   1      433.02      391.28     18.62 o 
  19  26   1      182.96      160.19     10.50 o 
  20  26   1      902.42      942.30     33.91 o 
  21  26   1     1080.91     1164.08     47.28 o 
  22  26   1      107.21      117.70     11.22 o 
  23  26   1      347.08      372.66     18.14 o 
  24  26   1      467.26      441.41     20.79 o 
  25  26   1      146.60      147.54     11.70 o 
  26  26   1      180.05      126.05     13.61 o 
  27  26   1      329.71      365.50     37.24 o 
  28  26   1      327.84      392.00     33.90 o 
  29  26   1      396.94      455.01     40.10 o 
  30  26   1       38.89       46.55     22.20 o 
 -30  27   1      260.72      238.97     30.08 o 
 -29  27   1      320.82      339.72     32.71 o 
 -28  27   1       85.07      102.66     22.68 o 
 -27  27   1       25.95       35.81     16.47 o 
 -26  27   1      281.90      292.45     18.38 o 
 -25  27   1       12.53       13.13     12.18 o 
 -24  27   1       76.15       81.89     11.46 o 
 -23  27   1       37.69       60.64     10.98 o 
 -22  27   1       45.36       60.16      9.55 o 
 -21  27   1      499.65      588.70     30.08 o 
 -20  27   1      192.60      176.18     13.61 o 
 -19  27   1      438.10      439.01     20.79 o 
 -18  27   1      679.04      689.72     30.56 o 
 -17  27   1     3537.73     3621.83    105.76 o 
 -16  27   1      173.41      196.48     13.37 o 
 -15  27   1      491.98      563.17     25.53 o 
 -14  27   1      721.57      772.78     32.95 o 
 -13  27   1     1477.27     1561.09     51.59 o 
 -12  27   1      168.51      196.00     11.46 o 
 -11  27   1       11.17        9.07      7.40 o 
 -10  27   1      177.05      156.85      9.79 o 
  -9  27   1      432.26      498.94     19.35 o 
  -8  27   1      299.25      305.34     14.80 o 
  -7  27   1      499.74      547.17     21.50 o 
  -6  27   1     4110.37     4471.73    119.61 o 
  -5  27   1     2456.97     2615.58     74.25 o 
  -4  27   1      194.97      230.14     11.70 o 
  -3  27   1      129.58      131.31     11.94 o 
  -2  27   1     1488.36     1465.34     46.56 o 
  -1  27   1     3258.13     3186.37     97.39 o 
   0  27   1     8933.75     8999.08    227.29 o 
   1  27   1     3230.15     3393.35     98.34 o 
   2  27   1     1522.37     1569.90     52.26 o 
   3  27   1      128.10      129.39      8.59 o 
   4  27   1      189.75      239.69     14.32 o 
   5  27   1     2506.33     2546.80     82.58 o 
   6  27   1     4076.51     4365.73    119.37 o 
   7  27   1      506.80      570.83     22.22 o 
   8  27   1      299.81      294.83     13.37 o 
   9  27   1      437.17      516.37     20.79 o 
  10  27   1      174.88      185.26     17.43 o 
  11  27   1       12.11        1.19      7.16 o 
  12  27   1      164.24      193.61     11.46 o 
  13  27   1     1466.08     1432.86     51.59 o 
  14  27   1      734.01      752.72     31.04 o 
  15  27   1      489.26      534.53     24.10 o 
  16  27   1      175.81      232.53     14.09 o 
  17  27   1     3511.65     3680.80    110.31 o 
  18  27   1      684.46      663.43     26.73 o 
  19  27   1      446.68      444.52     21.50 o 
  20  27   1      187.95      174.51     12.18 o 
  21  27   1      498.08      575.82     30.08 o 
  22  27   1       44.49       42.97     11.22 o 
  23  27   1       39.88       46.79      9.07 o 
  24  27   1       72.77       43.45     12.42 o 
  25  27   1       12.16       24.11     12.41 o 
  26  27   1      284.61      329.93     21.25 o 
  27  27   1       25.70       35.81     23.63 o 
  28  27   1       85.45      101.22     21.49 o 
  29  27   1      320.41      361.21     31.75 o 
  30  27   1      261.06      242.08     35.09 o 
 -29  28   1      104.58      121.04     23.87 o 
 -28  28   1      153.95      202.45     26.26 o 
 -27  28   1      226.34      280.03     28.17 o 
 -26  28   1      111.64      135.36     21.25 o 
 -25  28   1       37.65       24.11     10.03 o 
 -24  28   1      150.01      137.51     13.61 o 
 -23  28   1      357.75      408.45     23.14 o 
 -22  28   1      149.46      131.07     12.89 o 
 -21  28   1     1047.98     1106.27     43.21 o 
 -20  28   1       15.38       36.29      8.83 o 
 -19  28   1     1294.67     1348.84     52.26 o 
 -18  28   1      507.41      607.81     27.93 o 
 -17  28   1       61.10       53.72     10.03 o 
 -16  28   1      198.84      176.42     11.94 o 
 -15  28   1       66.34       48.94      7.88 o 
 -14  28   1      919.61     1073.36     37.94 o 
 -13  28   1      310.84      318.95     15.52 o 
 -12  28   1       98.62       95.49      9.55 o 
 -11  28   1       74.28      114.35     10.98 o 
 -10  28   1     1487.99     1459.39     45.36 o 
  -9  28   1     1249.72     1304.44     42.49 o 
  -8  28   1      988.32     1063.31     39.14 o 
  -7  28   1      912.50      958.50     31.04 o 
  -6  28   1     1137.35     1115.37     36.54 o 
  -5  28   1     2564.55     2694.09     78.08 o 
  -4  28   1     2054.50     1922.26     62.32 o 
  -3  28   1     1266.66     1255.25     39.14 o 
  -2  28   1      536.90      555.31     22.66 o 
  -1  28   1     2533.89     2626.31     82.35 o 
   0  28   1       22.94       27.93      6.45 o 
   1  28   1     2560.01     2346.04     68.50 o 
   2  28   1      529.03      542.86     20.31 o 
   3  28   1     1268.17     1214.67     46.32 o 
   4  28   1     2059.04     1864.26     54.18 o 
   5  28   1     2532.92     2623.67     77.60 o 
   6  28   1     1148.73     1102.48     42.25 o 
   7  28   1      914.25      965.92     32.95 o 
   8  28   1      996.09     1094.34     37.22 o 
   9  28   1     1223.00     1304.92     47.76 o 
  10  28   1     1475.95     1443.63     49.43 o 
  11  28   1       75.94      111.97     10.27 o 
  12  28   1       97.83      103.37     10.03 o 
  13  28   1      311.39      315.84     16.95 o 
  14  28   1      919.65     1081.94     42.01 o 
  15  28   1       64.84       42.73      9.07 o 
  16  28   1      199.17      181.20     12.89 o 
  17  28   1       61.91       44.64      9.55 o 
  18  28   1      520.07      593.25     25.05 o 
  19  28   1     1281.80     1445.31     50.39 o 
  20  28   1       15.37       23.40     10.03 o 
  21  28   1     1046.09     1033.22     45.84 o 
  22  28   1      151.44      159.71     11.70 o 
  23  28   1      357.04      377.44     20.53 o 
  24  28   1      153.27      120.08     15.28 o 
  25  28   1       37.26       35.57     12.65 o 
  26  28   1      110.57      102.66     13.85 o 
  27  28   1      221.06      295.55     31.27 o 
  28  28   1      154.02      190.27     23.87 o 
  29  28   1      105.32      104.57     22.44 o 
  30  28   1      170.32      143.96     23.87 o 
 -28  29   1      731.22      751.76     56.81 o 
 -27  29   1      212.25      200.78     20.53 o 
 -26  29   1      266.83      239.69     24.35 o 
 -25  29   1      147.97      170.69     18.14 o 
 -24  29   1      312.71      257.12     17.43 o 
 -23  29   1      654.24      731.01     35.11 o 
 -22  29   1      359.14      376.01     20.05 o 
 -21  29   1       90.88      131.78     13.61 o 
 -20  29   1       78.42       74.73     10.27 o 
 -19  29   1     1502.34     1349.08     47.99 o 
 -17  29   1      202.03      203.40     15.52 o 
 -16  29   1     1261.96     1160.49     58.01 o 
 -15  29   1      273.50      262.37     15.99 o 
 -14  29   1      461.93      504.44     22.66 o 
 -13  29   1      398.38      406.34     18.15 o 
 -12  29   1     1370.52     1313.05     44.88 o 
 -11  29   1       38.85       42.49      8.12 o 
 -10  29   1       83.85       97.88      9.07 o 
  -9  29   1      804.06      812.88     32.48 o 
  -8  29   1      749.42      767.76     30.80 o 
  -7  29   1      784.00      794.97     28.17 o 
  -6  29   1      319.48      373.86     19.34 o 
  -5  29   1      939.71      901.93     34.63 o 
  -4  29   1     3007.72     3364.22     98.10 o 
  -3  29   1     1432.36     1645.83     57.29 o 
  -2  29   1      101.95       55.39      8.83 o 
  -1  29   1      313.54      369.08     17.19 o 
   0  29   1      612.21      712.62     32.24 o 
   1  29   1      305.42      358.10     16.47 o 
   2  29   1      100.88       56.10      7.88 o 
   3  29   1     1426.47     1683.33     59.44 o 
   4  29   1     2991.19     3089.22     89.77 o 
   5  29   1      943.83      936.80     35.11 o 
   6  29   1      321.33      356.67     18.14 o 
   7  29   1      777.24      750.80     30.08 o 
   8  29   1      748.24      786.15     30.80 o 
   9  29   1      803.95      864.70     33.91 o 
  10  29   1       79.05       86.18     10.50 o 
  11  29   1       40.41       41.78      8.59 o 
  12  29   1     1364.49     1363.88     52.02 o 
  13  29   1      400.84      392.00     20.29 o 
  14  29   1      459.05      534.53     22.90 o 
  15  29   1      274.73      287.19     15.28 o 
  16  29   1     1271.14     1254.77     46.56 o 
  17  29   1      196.16      194.33     12.42 o 
  18  29   1      517.22      427.09     20.79 o 
  19  29   1     1485.91     1439.80     54.66 o 
  20  29   1       75.91       55.86     10.27 o 
  21  29   1       89.84      117.70     10.98 o 
  22  29   1      364.89      386.75     20.77 o 
  23  29   1      652.89      697.58     28.41 o 
  24  29   1      313.26      283.14     22.68 o 
  25  29   1      147.05      143.96     14.80 o 
  26  29   1      267.64      254.01     31.04 o 
  27  29   1      212.48      222.26     25.31 o 
  28  29   1      737.09      669.17     52.26 o 
  29  29   1       44.81       39.39     23.16 o 
 -28  30   1      321.33      279.32     35.09 o 
 -26  30   1      330.90      446.44     40.10 o 
 -25  30   1      149.52      121.04     23.87 o 
 -24  30   1       73.63       81.89     10.27 o 
 -23  30   1      160.37      191.46     18.62 o 
 -22  30   1      719.54      787.35     34.87 o 
 -21  30   1      259.38      231.81     18.14 o 
 -20  30   1       74.71       88.09     11.22 o 
 -19  30   1     2555.86     2611.51     84.74 o 
 -18  30   1     1368.03     1308.75     52.02 o 
 -17  30   1      340.99      333.99     19.34 o 
 -16  30   1     1372.46     1595.68     82.82 o 
 -15  30   1     1408.33     1393.24     47.28 o 
 -14  30   1      605.68      641.01     27.21 o 
 -13  30   1      178.25      164.73     12.18 o 
 -12  30   1      584.14      580.84     26.73 o 
 -11  30   1      315.45      392.95     17.19 o 
 -10  30   1      897.51      869.45     34.63 o 
  -9  30   1     4310.25     4230.84    128.42 o 
  -8  30   1       24.12       38.44      7.64 o 
  -7  30   1      320.98      263.56     13.37 o 
  -6  30   1     1317.49     1352.43     50.15 o 
  -5  30   1      148.55      173.32     10.74 o 
  -4  30   1     2012.98     1982.91     60.88 o 
  -3  30   1     2238.32     2301.16     76.16 o 
  -2  30   1      100.76      122.71      9.79 o 
  -1  30   1     1030.02     1255.96     43.45 o 
   0  30   1       75.97       53.48      8.83 o 
   1  30   1     1049.10     1194.40     41.53 o 
   2  30   1       96.50       96.93      9.55 o 
   3  30   1     2209.76     2254.60     69.94 o 
   4  30   1     2006.15     2081.05     68.98 o 
   5  30   1      143.26      169.02     13.61 o 
   6  30   1     1332.21     1337.39     47.28 o 
   7  30   1      322.39      258.31     14.32 o 
   8  30   1       23.54       51.80      7.40 o 
   9  30   1     4300.48     4509.67    205.54 o 
  10  30   1      892.50      885.93     31.52 o 
  11  30   1      318.50      385.31     18.38 o 
  12  30   1      581.39      614.28     27.69 o 
  13  30   1      172.40      166.40     14.56 o 
  14  30   1      609.69      664.15     30.08 o 
  15  30   1     1435.47     1396.84     49.19 o 
  16  30   1     1369.22     1371.54     51.59 o 
  17  30   1      346.09      387.47     22.20 o 
  18  30   1     1376.35     1367.23     50.39 o 
  19  30   1     2541.84     2747.11     80.95 o 
  20  30   1       77.02       74.25     10.03 o 
  21  30   1      259.04      240.40     18.38 o 
  22  30   1      719.52      826.00     38.90 o 
  23  30   1      156.33      175.23     18.14 o 
  24  30   1       74.54       69.47     10.27 o 
  25  30   1      148.07      153.03     16.95 o 
  26  30   1      326.09      353.33     37.48 o 
  27  30   1      798.14      817.91     63.99 o 
  28  30   1      321.04      310.11     31.75 o 
 -27  31   1       81.89       93.11     25.07 o 
 -26  31   1       40.87       40.35     19.82 o 
 -24  31   1     2041.62     2055.04     69.22 o 
 -23  31   1      240.55      220.59     17.43 o 
 -22  31   1       79.25       84.75     14.56 o 
 -21  31   1      735.75      752.00     29.36 o 
 -20  31   1      932.43      915.05     37.70 o 
 -19  31   1      474.21      494.19     24.82 o 
 -18  31   1      141.32      156.37     15.28 o 
 -17  31   1      504.08      485.57     22.90 o 
 -16  31   1     1663.00     1594.76     83.30 o 
 -15  31   1      236.15      239.93     15.75 o 
 -14  31   1      271.35      270.01     15.99 o 
 -13  31   1      766.70      680.15     27.21 o 
 -12  31   1      537.66      579.89     21.74 o 
 -11  31   1      703.45      748.93     29.36 o 
 -10  31   1     2146.45     2078.66     64.23 o 
  -9  31   1     2343.19     2513.88     82.35 o 
  -8  31   1       10.41       11.70     14.80 o 
  -7  31   1      149.32      147.77     10.50 o 
  -6  31   1     1293.13     1425.72     49.67 o 
  -5  31   1      561.05      550.76     20.55 o 
  -4  31   1     1888.96     2075.07     64.71 o 
  -3  31   1      499.75      493.71     21.03 o 
  -2  31   1     3168.33     3354.45     92.64 o 
  -1  31   1     2970.23     2854.55     82.35 o 
   0  31   1       83.39      103.85      9.55 o 
   1  31   1     3005.07     2794.15     84.98 o 
   2  31   1     3123.68     3223.39     98.10 o 
   3  31   1      502.16      474.84     19.11 o 
   4  31   1     1881.84     1989.85     63.99 o 
   5  31   1      580.07      600.43     25.29 o 
   6  31   1     1297.35     1317.80     44.16 o 
   7  31   1      150.21      149.45     12.18 o 
   8  31   1       11.98        4.77      8.83 o 
   9  31   1     2336.31     2481.88     72.57 o 
  10  31   1     2156.33     2098.96     65.67 o 
  11  31   1      693.92      750.56     32.71 o 
  12  31   1      535.76      650.06     26.97 o 
  13  31   1      776.16      761.81     29.36 o 
  14  31   1      272.05      265.71     15.52 o 
  15  31   1      236.66      222.98     15.52 o 
  16  31   1     1665.95     1615.98     55.85 o 
  17  31   1      511.77      504.92     22.22 o 
  18  31   1      136.95      151.60     12.65 o 
  19  31   1      480.34      508.51     22.90 o 
  20  31   1      935.45     1062.83     42.01 o 
  21  31   1      735.67      783.99     33.67 o 
  22  31   1       82.82       83.56     13.85 o 
  23  31   1      249.47      245.66     18.14 o 
  24  31   1     2054.31     2033.06     67.30 o 
  25  31   1      420.77      433.31     38.42 o 
  26  31   1       40.95       32.23     16.95 o 
  27  31   1       81.51       94.30     20.05 o 
 -27  32   1       84.01       73.05     25.07 o 
 -26  32   1       10.70       12.41     20.29 o 
 -25  32   1      103.87      109.82     21.01 o 
 -24  32   1      946.78      926.30     72.09 o 
 -23  32   1      742.05      747.97     39.86 o 
 -22  32   1      315.53      321.57     21.25 o 
 -21  32   1      320.97      289.58     18.14 o 
 -20  32   1      708.50      657.72     31.04 o 
 -19  32   1     1171.43     1158.58     40.57 o 
 -18  32   1      164.41      136.08     13.85 o 
 -17  32   1     1118.10     1022.01     41.29 o 
 -16  32   1        5.47        7.88      9.79 o 
 -15  32   1      964.09     1006.49     36.78 o 
 -14  32   1      937.43      966.88     39.38 o 
 -13  32   1      622.38      598.76     32.48 o 
 -12  32   1     1634.27     1633.42     62.80 o 
 -11  32   1      188.95      215.34     16.23 o 
 -10  32   1      189.60      169.26     15.04 o 
  -9  32   1      225.76      249.96     16.23 o 
  -8  32   1      201.48      242.08     15.52 o 
  -7  32   1      100.65      102.90     10.50 o 
  -6  32   1      436.32      515.65     24.82 o 
  -5  32   1     1284.33     1356.26     49.19 o 
  -4  32   1       51.71       56.34      9.79 o 
  -3  32   1       37.57       64.22      8.35 o 
  -2  32   1      537.12      583.72     22.22 o 
  -1  32   1      679.28      684.45     30.32 o 
   0  32   1      853.55      973.30     36.07 o 
   1  32   1      674.42      635.50     26.01 o 
   2  32   1      547.44      654.61     28.88 o 
   3  32   1       37.93       64.22      9.31 o 
   4  32   1       46.85       52.28      8.83 o 
   5  32   1     1285.73     1361.01     45.36 o 
   6  32   1      456.93      531.65     21.26 o 
   7  32   1      103.09      102.90      9.79 o 
   8  32   1      195.32      205.55     12.65 o 
   9  32   1      234.67      220.83     14.09 o 
  10  32   1      193.28      169.98     13.13 o 
  11  32   1      190.65      245.18     16.47 o 
  12  32   1     1622.11     1649.66     57.53 o 
  13  32   1      619.34      624.05     25.77 o 
  14  32   1      923.25      960.89     36.31 o 
  15  32   1      965.66      958.50     40.33 o 
  16  32   1        5.85       14.80      9.55 o 
  17  32   1     1111.87      976.41     32.95 o 
  18  32   1      167.21      143.72     14.09 o 
  19  32   1     1182.00     1218.98     41.53 o 
  20  32   1      708.55      681.10     30.32 o 
  21  32   1      320.50      300.33     20.53 o 
  22  32   1      317.50      317.75     20.53 o 
  23  32   1      743.29      752.00     33.19 o 
  24  32   1      952.96      894.79     42.25 o 
  25  32   1      105.13      116.98     24.83 o 
  26  32   1       10.99       43.93     21.49 o 
  27  32   1       82.16       68.04     20.77 o 
 -26  33   1      417.57      386.51     41.54 o 
 -25  33   1      225.40      247.33     27.22 o 
 -24  33   1      218.88      174.28     25.78 o 
 -23  33   1      146.92      139.90     15.75 o 
 -22  33   1      228.42      254.25     16.95 o 
 -21  33   1      429.17      434.27     21.03 o 
 -20  33   1      105.45      124.62     15.52 o 
 -19  33   1      416.50      346.40     19.58 o 
 -18  33   1      869.65      893.83     38.42 o 
 -17  33   1      306.53      254.73     16.95 o 
 -16  33   1       45.90       66.13     11.70 o 
 -15  33   1      244.39      229.66     15.99 o 
 -14  33   1      978.67     1006.25     38.90 o 
 -13  33   1      280.89      262.85     16.47 o 
 -12  33   1      651.06      613.56     28.88 o 
 -11  33   1     1493.91     1477.51     53.22 o 
 -10  33   1     1249.43     1274.59     41.05 o 
  -9  33   1      404.85      483.66     20.07 o 
  -8  33   1      708.79      748.45     27.45 o 
  -7  33   1     1297.26     1309.22     53.22 o 
  -6  33   1       25.43       45.84      9.55 o 
  -5  33   1      693.25      703.80     29.12 o 
  -4  33   1      754.53      779.21     29.12 o 
  -3  33   1      200.71      196.95     12.18 o 
  -2  33   1      711.09      808.61     29.84 o 
  -1  33   1      804.96      800.47     32.71 o 
   0  33   1       45.15       33.42      9.79 o 
   1  33   1      804.74      846.07     29.12 o 
   2  33   1      719.14      749.60     30.80 o 
   3  33   1      202.06      190.75     13.37 o 
   4  33   1      764.32      843.44     34.15 o 
   5  33   1      690.86      725.27     27.93 o 
   6  33   1       23.40       40.59     10.27 o 
   7  33   1     1299.61     1339.31     47.52 o 
   8  33   1      693.05      755.59     35.11 o 
   9  33   1      404.37      472.45     24.34 o 
  10  33   1     1271.09     1271.24     44.16 o 
  11  33   1     1484.51     1469.17     51.35 o 
  12  33   1      650.46      615.47     28.65 o 
  13  33   1      280.60      292.69     17.91 o 
  14  33   1      984.61     1053.29     43.69 o 
  15  33   1      244.91      248.52     17.43 o 
  16  33   1       44.31       57.06     11.70 o 
  17  33   1      307.84      225.60     16.71 o 
  18  33   1      847.55      821.98     34.39 o 
  19  33   1      418.56      383.64     19.82 o 
  20  33   1      104.22      131.78     12.65 o 
  21  33   1      429.59      423.02     22.66 o 
  22  33   1      222.51      207.94     19.58 o 
  23  33   1      145.01      141.81     16.23 o 
  24  33   1      214.01      179.05     21.25 o 
  25  33   1      225.86      190.99     31.51 o 
  26  33   1      415.92      428.04     33.19 o 
 -25  34   1       99.97      116.98     22.68 o 
 -24  34   1      330.76      344.25     35.09 o 
 -23  34   1       98.59      115.07     30.56 o 
 -22  34   1       59.07       53.72     13.37 o 
 -21  34   1      223.10      194.81     14.80 o 
 -20  34   1      220.91      225.84     19.10 o 
 -19  34   1       57.38       67.56     12.89 o 
 -18  34   1       18.60       19.34      9.31 o 
 -17  34   1      742.23      741.27     33.91 o 
 -16  34   1       13.36       16.23     10.03 o 
 -15  34   1      928.75      868.97     34.15 o 
 -14  34   1     1354.40     1416.19     45.84 o 
 -13  34   1      348.95      348.55     19.10 o 
 -12  34   1      877.83      845.83     36.78 o 
 -11  34   1      480.99      438.30     21.50 o 
 -10  34   1      369.02      398.21     22.20 o 
  -9  34   1      430.09      450.03     21.50 o 
  -8  34   1      261.16      287.91     16.95 o 
  -7  34   1       46.37       32.71     10.74 o 
  -6  34   1     2895.83     2982.02     91.44 o 
  -5  34   1     2423.17     2395.23     69.46 o 
  -4  34   1     1218.08     1313.97     51.59 o 
  -3  34   1      644.80      650.54     31.04 o 
  -2  34   1     1788.91     1859.27     55.85 o 
  -1  34   1      262.63      384.84     18.38 o 
   0  34   1       14.47       24.35      8.59 o 
   1  34   1      259.59      326.35     18.38 o 
   2  34   1     1797.76     1848.02     61.84 o 
   3  34   1      638.84      582.76     25.77 o 
   4  34   1     1197.41     1251.45     45.12 o 
   5  34   1     2413.96     2450.13     76.40 o 
   6  34   1     2926.62     2913.04     81.63 o 
   7  34   1       46.41       34.62      9.31 o 
   8  34   1      263.27      260.70     17.43 o 
   9  34   1      438.44      434.51     22.22 o 
  10  34   1      360.14      430.20     25.05 o 
  11  34   1      476.93      496.11     24.82 o 
  12  34   1      885.06      908.15     37.02 o 
  13  34   1      350.71      389.38     19.58 o 
  14  34   1     1327.89     1369.39     50.63 o 
  15  34   1      929.81      954.71     36.54 o 
  16  34   1       12.92       11.70     12.65 o 
  17  34   1      747.67      710.95     31.04 o 
  18  34   1       19.28       14.56     22.20 o 
  19  34   1       57.10       50.13     12.89 o 
  20  34   1      218.59      226.32     18.38 o 
  21  34   1      220.36      230.14     19.34 o 
  22  34   1       58.70       57.29     13.61 o 
  23  34   1       97.80      107.19     23.16 o 
  24  34   1      325.88      353.09     43.45 o 
  25  34   1      100.57       93.82     21.49 o 
 -24  35   1       39.56       26.02     20.77 o 
 -23  35   1      300.85      283.62     40.82 o 
 -22  35   1        1.61       -7.88     13.61 o 
 -21  35   1      455.78      457.41     30.80 o 
 -20  35   1      575.09      556.03     27.45 o 
 -19  35   1      583.20      513.98     25.53 o 
 -18  35   1     2789.28     2700.08     94.79 o 
 -17  35   1       27.68       21.25     14.56 o 
 -16  35   1      615.17      536.92     24.34 o 
 -15  35   1      648.64      538.36     25.29 o 
 -14  35   1        1.90       -5.01      8.83 o 
 -13  35   1      737.24      718.37     30.56 o 
 -12  35   1      259.50      286.48     15.75 o 
 -11  35   1      188.21      179.53     12.42 o 
 -10  35   1     2236.31     2200.42     74.49 o 
  -9  35   1      394.15      420.18     20.55 o 
  -8  35   1      534.19      563.65     30.08 o 
  -7  35   1      777.02      818.86     31.04 o 
  -6  35   1      385.59      380.54     19.34 o 
  -5  35   1     2113.45     2234.05     73.29 o 
  -4  35   1      135.22      118.17     11.70 o 
  -3  35   1      730.09      792.85     31.28 o 
  -2  35   1     4688.32     4944.90    133.45 o 
  -1  35   1      878.76      841.76     28.65 o 
   0  35   1      390.92      375.53     19.82 o 
   1  35   1      883.09      842.48     36.54 o 
   2  35   1     4725.04     5006.50    148.73 o 
   3  35   1      730.27      747.25     29.12 o 
   4  35   1      132.60      139.66     12.89 o 
   5  35   1     2102.88     2292.34     78.79 o 
   6  35   1      387.67      393.43     22.20 o 
   7  35   1      770.14      784.95     38.42 o 
   8  35   1      544.69      563.41     23.62 o 
   9  35   1      393.06      430.44     21.98 o 
  10  35   1     2231.82     2074.59     64.95 o 
  11  35   1      188.06      185.26     14.32 o 
  12  35   1      257.71      252.10     14.80 o 
  13  35   1      742.62      733.65     35.59 o 
  14  35   1        1.97       -2.15     10.98 o 
  15  35   1      645.75      582.76     31.04 o 
  16  35   1      611.09      605.42     44.88 o 
  17  35   1       28.73       36.53     10.50 o 
  18  35   1     2795.64     2771.93     88.57 o 
  19  35   1      582.30      545.98     24.82 o 
  20  35   1      582.16      545.98     29.60 o 
  21  35   1      456.69      477.00     26.01 o 
  22  35   1        2.09        0.72     11.46 o 
  23  35   1      297.96      287.19     41.30 o 
  24  35   1       42.40       38.20     20.77 o 
 -23  36   1       12.79       24.35     19.58 o 
 -22  36   1      278.68      312.50     34.14 o 
 -21  36   1       81.44       76.87     13.85 o 
 -20  36   1      278.43      262.61     23.39 o 
 -19  36   1      420.06      388.66     23.39 o 
 -18  36   1      247.91      244.70     17.43 o 
 -17  36   1      315.06      321.81     22.68 o 
 -16  36   1      302.14      289.58     19.82 o 
 -15  36   1       30.47       26.98     15.04 o 
 -14  36   1     1978.83     1854.96     60.16 o 
 -13  36   1      355.86      331.60     19.34 o 
 -12  36   1      216.94      192.42     15.28 o 
 -11  36   1      302.41      333.99     17.43 o 
 -10  36   1      249.26      227.75     16.47 o 
  -9  36   1     1687.20     1598.55     55.14 o 
  -8  36   1       46.43       58.97     10.27 o 
  -7  36   1      485.21      518.29     21.26 o 
  -6  36   1       13.15       24.59     15.76 o 
  -5  36   1      980.74      943.70     42.49 o 
  -4  36   1      311.64      310.11     17.43 o 
  -3  36   1      477.99      506.60     21.50 o 
  -2  36   1     1148.67     1170.51     36.31 o 
  -1  36   1     3691.86     3841.22    111.95 o 
   0  36   1      530.63      629.32     32.00 o 
   1  36   1     3723.65     3987.32    124.16 o 
   2  36   1     1156.78     1227.80     43.69 o 
   3  36   1      473.94      509.23     20.55 o 
   4  36   1      307.35      286.00     15.28 o 
   5  36   1      969.35      949.44     32.24 o 
   6  36   1       10.46       13.61      9.79 o 
   7  36   1      484.85      524.99     25.53 o 
   8  36   1       46.43       37.72     10.27 o 
   9  36   1     1647.53     1574.69     56.09 o 
  10  36   1      247.00      213.67     15.52 o 
  11  36   1      304.41      399.64     20.79 o 
  12  36   1      223.36      186.93     15.99 o 
  13  36   1      347.69      342.34     20.77 o 
  14  36   1     1983.38     1829.91     61.12 o 
  15  36   1       29.97       18.86     13.61 o 
  16  36   1      303.20      270.25     15.28 o 
  17  36   1      319.88      345.93     22.44 o 
  18  36   1      246.53      246.61     17.67 o 
  19  36   1      416.39      352.61     20.53 o 
  20  36   1      285.91      256.40     21.72 o 
  21  36   1       84.04       74.49     13.61 o 
  22  36   1      273.35      315.37     29.12 o 
  23  36   1       12.50        8.59     20.53 o 
 -21  37   1      227.13      214.15     25.07 o 
 -20  37   1       29.48       11.22     13.13 o 
 -19  37   1       19.17       20.29     11.22 o 
 -18  37   1       28.61       21.49     14.32 o 
 -17  37   1      285.03      269.53     21.49 o 
 -16  37   1      112.57      122.71     14.56 o 
 -15  37   1      209.06      194.33     16.23 o 
 -14  37   1      418.70      390.09     20.29 o 
 -13  37   1      906.02      837.02     39.62 o 
 -12  37   1      440.53      499.90     28.17 o 
 -11  37   1       51.14       58.97     13.85 o 
 -10  37   1       96.77      115.07     15.75 o 
  -9  37   1      120.22      122.47     21.72 o 
  -8  37   1       39.22       28.41     12.18 o 
  -7  37   1     1842.93     1897.21     63.75 o 
  -6  37   1      814.42      752.00     32.24 o 
  -5  37   1     2510.21     2661.42     84.74 o 
  -4  37   1     1392.05     1408.05     51.11 o 
  -3  37   1      621.79      665.82     28.65 o 
  -2  37   1     1565.00     1475.15     47.28 o 
  -1  37   1     2948.34     2838.55     87.37 o 
   0  37   1      141.03      135.12     13.61 o 
   1  37   1     3008.11     2997.78     95.75 o 
   2  37   1     1534.46     1496.62     51.59 o 
   3  37   1      613.77      636.70     24.58 o 
   4  37   1     1391.65     1448.86     50.39 o 
   5  37   1     2488.52     2591.44     88.57 o 
   6  37   1      815.06      826.96     50.39 o 
   7  37   1     1857.82     1823.92     67.30 o 
   8  37   1       39.05       29.13     10.74 o 
   9  37   1      120.09       86.42     16.95 o 
  10  37   1      103.09      114.11     10.98 o 
  11  37   1       51.69       34.62     11.46 o 
  12  37   1      440.92      502.77     22.42 o 
  13  37   1      938.13      928.42     39.62 o 
  14  37   1      417.68      403.23     20.79 o 
  15  37   1      211.11      201.73     17.19 o 
  16  37   1      109.95      121.04     16.95 o 
  17  37   1      277.79      277.41     19.58 o 
  18  37   1       29.14       37.48     14.56 o 
  19  37   1       20.04       17.90     10.27 o 
  20  37   1       30.95       20.05     13.61 o 
  21  37   1      229.98      205.07     18.38 o 
 -20  38   1       32.45       28.41     13.85 o 
 -19  38   1      375.11      378.63     24.35 o 
 -18  38   1       53.73       48.94     14.32 o 
 -17  38   1      275.46      266.19     19.34 o 
 -16  38   1       19.14       33.90     13.13 o 
 -15  38   1       56.44       42.49     17.91 o 
 -14  38   1      161.60      121.04     13.85 o 
 -13  38   1      404.45      383.64     21.25 o 
 -12  38   1      333.14      319.43     20.29 o 
 -11  38   1      958.73      813.12     33.67 o 
 -10  38   1      956.28      876.39     37.22 o 
  -9  38   1      329.20      321.33     19.34 o 
  -8  38   1      266.75      274.78     18.14 o 
  -7  38   1      287.67      299.13     17.43 o 
  -6  38   1      785.82      758.94     32.71 o 
  -5  38   1      432.46      423.26     22.90 o 
  -4  38   1      161.97      143.00     19.58 o 
  -3  38   1      631.02      653.18     32.95 o 
  -2  38   1       90.16       74.25     10.03 o 
  -1  38   1       96.41       94.78     12.18 o 
   0  38   1      629.69      615.71     28.41 o 
   1  38   1      106.24      124.86     12.65 o 
   2  38   1       91.79       95.97     11.70 o 
   3  38   1      619.06      622.14     27.21 o 
   4  38   1      161.62      153.74     19.10 o 
   5  38   1      444.91      420.42     25.05 o 
   6  38   1      790.14      729.10     27.21 o 
   7  38   1      289.15      318.47     19.34 o 
   8  38   1      270.62      262.37     18.14 o 
   9  38   1      316.45      328.97     20.77 o 
  10  38   1      954.54      948.96     34.63 o 
  11  38   1      964.50      948.49     37.02 o 
  12  38   1      327.25      325.63     18.62 o 
  13  38   1      399.53      362.64     20.05 o 
  14  38   1      163.88      148.73     14.32 o 
  15  38   1       58.25       52.04     11.70 o 
  16  38   1       18.68        8.83     14.80 o 
  17  38   1      272.92      275.98     20.29 o 
  18  38   1       54.09       68.28     13.85 o 
  19  38   1      383.65      396.54     24.35 o 
  20  38   1       31.06       35.81     12.89 o 
 -19  39   1        0.56        1.19     13.37 o 
 -18  39   1      206.82      152.08     15.99 o 
 -17  39   1       30.78       32.95     14.09 o 
 -16  39   1      186.77      160.43     15.52 o 
 -15  39   1       93.88       74.96     14.80 o 
 -14  39   1      292.95      320.86     22.68 o 
 -13  39   1      851.49      717.41     37.46 o 
 -12  39   1       72.78       62.55     21.96 o 
 -11  39   1       73.21       91.43     15.99 o 
 -10  39   1       61.18       55.86     16.23 o 
  -9  39   1      179.51      172.37     17.43 o 
  -8  39   1       50.20       45.12     12.65 o 
  -7  39   1      540.34      582.28     27.69 o 
  -6  39   1      260.82      237.78     20.53 o 
  -5  39   1       18.73        3.58     13.85 o 
  -4  39   1      833.49      816.47     45.12 o 
  -3  39   1      265.74      297.22     18.62 o 
  -2  39   1       90.21       84.51     11.70 o 
  -1  39   1     1109.36     1013.44     46.08 o 
   0  39   1     2706.39     2945.75    109.59 o 
   1  39   1     1119.30     1005.30     41.77 o 
   2  39   1       88.35       92.39     10.98 o 
   3  39   1      261.23      284.57     17.43 o 
   4  39   1      839.74      743.66     38.42 o 
   5  39   1       25.24        3.10     10.27 o 
   6  39   1      261.48      252.10     18.38 o 
   7  39   1      527.53      518.77     27.21 o 
   8  39   1       50.48       48.94     12.42 o 
   9  39   1      179.53      138.71     14.09 o 
  10  39   1       61.23       78.78     11.94 o 
  11  39   1       70.80       67.80     11.46 o 
  12  39   1       70.87       63.26     12.65 o 
  13  39   1      835.21      825.05     35.59 o 
  14  39   1      293.44      342.10     20.77 o 
  15  39   1       96.31       71.14     12.42 o 
  16  39   1      183.26      183.11     16.95 o 
  17  39   1       27.65       17.90     13.13 o 
  18  39   1      205.87      157.56     16.71 o 
  19  39   1        0.66        6.68     13.37 o 
 -17  40   1       92.03       65.65     15.04 o 
 -16  40   1      338.16      346.64     22.68 o 
 -15  40   1      243.95      238.25     20.05 o 
 -14  40   1       31.79       11.70     12.18 o 
 -13  40   1      111.05      136.80     15.99 o 
 -12  40   1      216.28      245.66     18.62 o 
 -11  40   1       23.98       33.42     11.94 o 
 -10  40   1      104.52       93.82     15.75 o 
  -9  40   1      450.59      487.25     27.69 o 
  -8  40   1      598.68      655.33     35.83 o 
  -7  40   1      116.56       81.17     10.98 o 
  -6  40   1       55.56       50.85     11.46 o 
  -5  40   1      398.89      394.63     22.20 o 
  -4  40   1       45.32       40.59      9.31 o 
  -3  40   1     2073.84     1947.84     73.77 o 
  -2  40   1      255.92      255.21     18.14 o 
  -1  40   1       57.23       68.28     10.03 o 
   0  40   1       42.46       17.19     10.03 o 
   1  40   1       59.74       70.90     11.46 o 
   2  40   1      256.22      257.59     17.43 o 
   3  40   1     2039.26     2040.00     77.84 o 
   4  40   1       41.84       38.67     10.98 o 
   5  40   1      386.93      374.34     21.25 o 
   6  40   1       54.86       47.03     12.89 o 
   7  40   1      119.24      129.16     15.28 o 
   8  40   1      585.68      638.14     28.88 o 
   9  40   1      462.59      400.83     20.31 o 
  10  40   1      101.13      110.30     13.61 o 
  11  40   1       25.68       41.54     14.32 o 
  12  40   1      215.82      265.95     16.95 o 
  13  40   1      108.57      128.44     15.75 o 
  14  40   1       28.86       25.07     11.46 o 
  15  40   1      246.09      242.79     20.77 o 
  16  40   1      336.77      350.22     21.25 o 
  17  40   1       98.37      100.27     15.99 o 
 -15  41   1      249.46      206.51     21.96 o 
 -14  41   1      372.47      381.74     25.31 o 
 -13  41   1     1460.04     1392.77     48.95 o 
 -12  41   1      429.23      420.90     21.03 o 
 -11  41   1      201.95      215.34     18.62 o 
 -10  41   1      788.88      801.19     37.22 o 
  -9  41   1      164.01      177.14     17.43 o 
  -8  41   1      760.23      780.40     37.94 o 
  -7  41   1        1.41       11.22     10.74 o 
  -6  41   1      268.42      276.22     16.95 o 
  -5  41   1     1177.68     1115.13     39.38 o 
  -4  41   1      416.50      414.20     24.34 o 
  -3  41   1        7.50        6.45     10.27 o 
  -2  41   1       43.84       28.89     11.70 o 
  -1  41   1       93.82      111.01     13.37 o 
   0  41   1      256.26      297.22     19.10 o 
   1  41   1       88.96      102.66     12.89 o 
   2  41   1       43.90       50.13     13.61 o 
   3  41   1        8.44       -1.19      8.59 o 
   4  41   1      413.90      418.03     26.97 o 
   5  41   1     1197.29     1107.71     51.82 o 
   6  41   1      259.83      289.58     20.53 o 
   7  41   1        1.70       11.22     11.94 o 
   8  41   1      760.94      865.18     34.63 o 
   9  41   1      164.53      190.75     16.71 o 
  10  41   1      781.50      837.02     34.87 o 
  11  41   1      200.51      193.85     16.23 o 
  12  41   1      436.59      406.34     22.22 o 
  13  41   1     1443.91     1306.35     48.47 o 
  14  41   1      366.85      355.24     22.20 o 
  15  41   1      245.29      226.80     26.02 o 
 -13  42   1      173.88      205.07     17.43 o 
 -12  42   1       40.80       57.53     13.61 o 
 -11  42   1      101.16       96.45     14.80 o 
 -10  42   1      530.90      668.70     35.35 o 
  -9  42   1      743.92      754.87     36.31 o 
  -8  42   1      310.66      306.30     20.05 o 
  -7  42   1       80.06      102.66     15.04 o 
  -6  42   1       56.61       45.36     12.65 o 
  -5  42   1       66.54       63.98     13.37 o 
  -4  42   1      701.07      708.55     30.08 o 
  -3  42   1        1.24        1.67     10.50 o 
  -2  42   1      253.29      255.45     16.95 o 
  -1  42   1      776.63      790.70     35.11 o 
   0  42   1     1003.22     1030.63     38.18 o 
   1  42   1      776.53      751.76     35.59 o 
   2  42   1      247.12      236.35     20.05 o 
   3  42   1        1.99       10.74     11.46 o 
   4  42   1      683.88      723.83     33.67 o 
   5  42   1       69.30       53.48     14.09 o 
   6  42   1       59.55       59.92     13.85 o 
   7  42   1       81.17       98.83     16.23 o 
   8  42   1      317.68      290.30     19.34 o 
   9  42   1      731.72      675.84     31.04 o 
  10  42   1      538.83      536.20     27.21 o 
  11  42   1       97.55       83.56     14.09 o 
  12  42   1       42.04       50.13     12.65 o 
  13  42   1      175.29      190.03     17.43 o 
 -11  43   1        2.27        5.01     12.41 o 
 -10  43   1      559.60      532.13     27.69 o 
  -9  43   1       29.90       50.61     12.89 o 
  -8  43   1      131.45      144.20     15.04 o 
  -7  43   1      272.23      286.96     22.20 o 
  -6  43   1      282.86      276.93     16.71 o 
  -5  43   1      228.06      209.85     16.23 o 
  -4  43   1      484.80      428.04     24.34 o 
  -3  43   1       38.43       27.22     13.61 o 
  -2  43   1      120.58      124.14     14.80 o 
  -1  43   1      122.60      102.42     14.32 o 
   0  43   1     1783.30     1882.89     61.84 o 
   1  43   1      125.45      125.81     16.95 o 
   2  43   1      121.60      113.64     13.37 o 
   3  43   1       39.62       40.11     13.85 o 
   4  43   1      491.69      478.19     27.69 o 
   5  43   1      226.77      249.72     22.20 o 
   6  43   1      289.29      352.13     21.25 o 
   7  43   1      269.21      240.88     17.91 o 
   8  43   1      124.99      135.60     15.52 o 
   9  43   1       29.77       51.80     15.28 o 
  10  43   1      544.94      575.10     33.43 o 
  11  43   1        2.36        4.54     13.61 o 
  -7  44   1      113.81      103.13     15.28 o 
  -6  44   1      370.23      368.37     22.68 o 
  -5  44   1      599.24      577.97     29.84 o 
  -4  44   1      918.79     1002.66     45.12 o 
  -3  44   1      237.62      238.97     18.62 o 
  -2  44   1      434.67      433.07     28.65 o 
  -1  44   1      588.12      562.45     28.88 o 
   0  44   1        0.21        0.96     10.98 o 
   1  44   1      584.87      541.47     27.69 o 
   2  44   1      433.30      426.13     22.42 o 
   3  44   1      234.16      202.68     19.10 o 
   4  44   1      895.99      935.60     45.12 o 
   5  44   1      598.80      563.89     31.52 o 
   6  44   1      370.49      327.07     23.87 o 
   7  44   1      114.60       78.06     13.61 o 
   1   0   2     1548.75     2152.19     56.57 o 
   3   0   2       12.07       16.47      1.19 o 
   6   0   2     6908.93     3530.87     86.65 o 
   7   0   2      359.08      201.49      6.21 o 
   9   0   2     5964.28     5960.45    151.60 o 
  10   0   2     1766.40     2406.92     44.64 o 
  11   0   2    12962.54    12022.87    401.31 o 
  12   0   2     1240.21      455.73     10.73 o 
  14   0   2     7438.90     7220.72    148.73 o 
  15   0   2    10768.84    11201.61    216.75 o 
  16   0   2     4622.88     4750.09     87.61 o 
  17   0   2     5287.46     5187.90     92.64 o 
  18   0   2     4506.16     4183.56     77.36 o 
  19   0   2     6567.50     6415.26    112.43 o 
  20   0   2     3116.98     3413.89     63.27 o 
  21   0   2      789.32     1003.14     21.98 o 
  22   0   2     1712.08     1364.36     28.41 o 
  23   0   2      756.22      650.06     14.56 o 
  24   0   2     1570.98     1280.10     27.21 o 
  25   0   2     1247.00     1114.17     36.31 o 
  26   0   2       82.85       83.56      5.97 o 
  27   0   2      156.05      164.25      8.59 o 
  28   0   2     1749.53     1579.24     51.82 o 
  29   0   2      679.38      650.30     23.38 o 
  30   0   2     5245.03     4853.70    124.16 o 
  31   0   2      298.04      394.63     15.52 o 
 -32   1   2     1003.63      907.91     34.15 o 
 -31   1   2     1979.71     2078.42    105.05 o 
 -30   1   2      991.23     1052.57     50.63 o 
 -29   1   2       58.98       68.76      4.78 o 
 -28   1   2      217.60      195.05      9.55 o 
 -27   1   2      527.16      485.33     18.63 o 
 -26   1   2     1653.55     1684.49     38.42 o 
 -25   1   2      414.81      398.21     12.18 o 
 -24   1   2      337.55      406.58     12.89 o 
 -23   1   2     6035.26     5349.56     87.37 o 
 -22   1   2     3626.96     3333.90     56.33 o 
 -21   1   2     8577.19     8069.91    161.86 o 
 -20   1   2     2902.43     2721.58     52.74 o 
 -19   1   2     3053.47     2984.17     56.81 o 
 -18   1   2      174.84      148.49      4.78 o 
 -17   1   2      842.63      949.68     21.26 o 
 -16   1   2     6307.57     6705.31    114.82 o 
 -15   1   2      948.58     1073.84     23.14 o 
 -14   1   2     8546.13     7494.57    158.99 o 
 -13   1   2    10668.64    11579.07    376.74 o 
 -11   1   2    12894.93    12987.12    436.90 o 
 -10   1   2     1449.30     1882.89     36.31 o 
  -9   1   2     1855.67     2076.02     39.14 o 
  -8   1   2       52.70      154.46      4.30 o 
  -7   1   2     1185.09     1050.42     21.26 o 
  -2   1   2     9910.11     4439.02    157.31 o 
  -1   1   2     1060.13     1155.47     22.42 o 
   1   1   2     1075.94     1253.61     26.73 o 
   2   1   2     9883.17     3947.70    131.78 o 
   5   1   2     4178.73     5026.53    173.55 o 
   7   1   2     1178.23     1052.81     22.90 o 
   8   1   2       36.72      125.81      4.06 o 
   9   1   2     1822.88     2163.40     47.99 o 
  10   1   2     1531.69     2129.05     41.77 o 
  13   1   2    10621.54    11378.27    381.01 o 
  14   1   2     8675.78     7863.88    195.05 o 
  15   1   2      932.57     1093.63     21.98 o 
  16   1   2     6369.61     7313.84    126.75 o 
  17   1   2      844.85      936.56     19.83 o 
  18   1   2      173.53      153.51      4.78 o 
  19   1   2     3028.78     3044.82     55.85 o 
  20   1   2     2906.46     2581.66     48.47 o 
  21   1   2     8588.88     8014.29    138.72 o 
  22   1   2     3556.48     3357.32     64.23 o 
  23   1   2     6032.51     5436.94    113.86 o 
  24   1   2      333.20      385.79     11.46 o 
  25   1   2      415.97      407.06     12.17 o 
  26   1   2     1669.83     1660.63     43.45 o 
  27   1   2      524.11      492.28     17.43 o 
  28   1   2      222.22      215.10     10.74 o 
  29   1   2       58.26       73.05      4.54 o 
  30   1   2      992.69     1075.51     27.69 o 
  31   1   2     1988.55     2078.18     51.11 o 
 -33   2   2      209.54      184.06      8.12 o 
 -32   2   2      972.33      920.80     51.59 o 
 -31   2   2     1637.34     1721.27     93.12 o 
 -30   2   2      223.29      223.45     17.19 o 
 -29   2   2      249.15      255.92     15.52 o 
 -28   2   2      886.76      837.97     53.70 o 
 -27   2   2      604.07      519.01     14.08 o 
 -26   2   2     1441.04     1426.92     34.87 o 
 -25   2   2      150.80      136.32      5.73 o 
 -24   2   2     1241.50     1384.67     33.91 o 
 -23   2   2     3450.98     3273.02     71.61 o 
 -22   2   2     6254.01     6267.25    129.62 o 
 -21   2   2      123.51      138.71      3.82 o 
 -20   2   2     2709.83     2343.17     40.57 o 
 -19   2   2      522.45      571.07     11.69 o 
 -18   2   2     4046.74     3496.00     65.43 o 
 -17   2   2      517.95      669.65     15.76 o 
 -16   2   2      595.21      601.35     15.28 o 
 -15   2   2     5240.10     5332.13     94.79 o 
 -14   2   2     1229.41      977.85     21.26 o 
 -12   2   2    10749.74     9100.06    225.85 o 
 -10   2   2     5081.88     5999.63    129.86 o 
  -9   2   2     2146.92     2267.96     51.59 o 
  -7   2   2     3221.36     3580.54     88.33 o 
  -6   2   2     5541.45     3871.30     78.79 o 
  -5   2   2    12445.53     9228.96    296.51 o 
  -1   2   2     2761.12     3400.05     65.67 o 
   1   2   2     2777.44     3538.05     87.85 o 
   5   2   2    12280.47     8666.99    301.05 o 
   6   2   2     5530.59     3748.82     75.68 o 
   7   2   2     3238.66     3677.45     77.36 o 
   9   2   2     2155.13     2301.87     49.91 o 
  10   2   2     5025.47     6014.67    148.49 o 
  12   2   2    10841.23     8698.03    213.44 o 
  14   2   2     1232.73      953.51     20.55 o 
  15   2   2     5253.79     5513.54    116.26 o 
  16   2   2      588.94      599.00     16.24 o 
  17   2   2      531.14      707.59     15.52 o 
  18   2   2     4061.31     3437.75     64.47 o 
  19   2   2      534.19      583.00     12.89 o 
  20   2   2     2700.25     2278.46     55.38 o 
  21   2   2      122.11      148.01      5.97 o 
  22   2   2     6219.25     6382.07    131.06 o 
  23   2   2     3502.57     3330.59     75.20 o 
  24   2   2     1249.38     1305.87     34.63 o 
  25   2   2      153.04      130.83      5.97 o 
  26   2   2     1457.64     1467.01     38.66 o 
  27   2   2      599.33      527.82     17.43 o 
  28   2   2      876.17      868.49     25.77 o 
  29   2   2      252.94      254.25      9.07 o 
  30   2   2      228.45      223.45      8.35 o 
  31   2   2     1627.14     1817.26     73.29 o 
  32   2   2      973.71     1016.99     46.32 o 
 -33   3   2     1240.32     1142.82     59.92 o 
 -32   3   2     1172.20     1181.96     54.18 o 
 -31   3   2      221.77      269.29     23.16 o 
 -30   3   2      220.23      235.15     15.28 o 
 -29   3   2      342.75      332.32     14.56 o 
 -28   3   2      252.84      343.06     13.61 o 
 -27   3   2      463.57      551.48     19.83 o 
 -26   3   2       37.27       28.89      3.82 o 
 -25   3   2     1589.13     1485.17     38.42 o 
 -24   3   2      550.88      487.97     13.84 o 
 -23   3   2     3694.21     3670.30     82.11 o 
 -22   3   2     1042.91     1025.13     26.97 o 
 -21   3   2      758.75      708.31     16.48 o 
 -20   3   2      650.39      626.21     12.89 o 
 -19   3   2     3657.95     3568.85     58.97 o 
 -18   3   2     3068.48     2924.01     48.47 o 
 -17   3   2     1049.06      987.62     21.74 o 
 -16   3   2      348.01      508.99     11.45 o 
 -15   3   2     1895.11     2103.47     37.46 o 
 -14   3   2     1167.72      837.02     15.52 o 
 -13   3   2     6551.46     6058.35    103.85 o 
 -10   3   2     1930.91     2809.67     52.98 o 
  -9   3   2    12857.01    11376.12    365.97 o 
  -7   3   2     1987.54     1399.95     25.05 o 
   7   3   2     1966.90     1461.55     37.94 o 
   9   3   2    12950.47    12284.75    450.98 o 
  10   3   2     1947.50     2983.22     63.51 o 
  13   3   2     6511.38     6620.57    140.15 o 
  14   3   2     1146.44      804.78     20.79 o 
  15   3   2     1905.97     2194.67     54.42 o 
  16   3   2      363.26      573.90     20.55 o 
  17   3   2     1061.34     1013.91     23.86 o 
  18   3   2     3077.65     3032.17     70.90 o 
  19   3   2     3674.28     3650.72     78.79 o 
  20   3   2      646.59      662.95     17.91 o 
  21   3   2      766.75      723.11     19.83 o 
  22   3   2     1047.47     1055.45     27.93 o 
  23   3   2     3704.38     3771.04     82.35 o 
  24   3   2      548.49      504.44     14.32 o 
  25   3   2     1592.65     1467.73     36.07 o 
  26   3   2       38.11       25.78      2.63 o 
  27   3   2      456.48      528.30     15.04 o 
  28   3   2      252.38      354.28     12.65 o 
  29   3   2      343.70      325.63     10.98 o 
  30   3   2      220.02      201.73      8.12 o 
  31   3   2      224.79      252.34     15.52 o 
  32   3   2     1176.93     1305.63     61.12 o 
  33   3   2     1250.76     1226.12     55.14 o 
 -33   4   2      775.88      882.86     38.42 o 
 -32   4   2      884.68     1062.35     51.82 o 
 -31   4   2      254.52      290.54     24.35 o 
 -30   4   2      663.87      654.61     21.26 o 
 -29   4   2      182.28      191.94      9.55 o 
 -28   4   2      596.52      601.59     22.66 o 
 -27   4   2      128.60      174.99      8.35 o 
 -26   4   2      644.26      637.18     19.35 o 
 -25   4   2     1136.45     1097.94     36.07 o 
 -24   4   2      188.54       87.62      5.97 o 
 -23   4   2     4583.98     4451.19     93.84 o 
 -22   4   2      682.86      702.61     18.63 o 
 -21   4   2     1210.42     1132.33     29.84 o 
 -20   4   2     5389.69     4723.84     82.35 o 
 -19   4   2     4967.98     4838.66     85.70 o 
 -18   4   2     2692.03     2367.02     42.97 o 
 -17   4   2      355.69      375.53      8.83 o 
 -16   4   2     1999.90     1932.32     33.67 o 
 -15   4   2     1104.87      995.76     25.53 o 
 -14   4   2     2189.41     2601.49     45.12 o 
 -13   4   2     8024.32     9124.39    194.57 o 
 -11   4   2     1910.57     2623.20     44.40 o 
 -10   4   2     9557.71    10547.48    210.57 o 
  -7   4   2     2251.55     2805.36     48.23 o 
  -3   4   2     8399.05     9375.54    315.86 o 
   2   4   2     7986.57     6987.97    254.02 o 
   3   4   2     8340.01     9112.71    212.49 o 
   7   4   2     2236.24     2855.75     61.36 o 
  11   4   2     1935.87     2627.50     63.27 o 
  13   4   2     8099.66     9082.86    188.59 o 
  14   4   2     2163.27     2699.12     61.36 o 
  15   4   2     1101.48     1021.53     26.97 o 
  16   4   2     1996.42     1980.07     79.99 o 
  17   4   2      354.69      375.29     12.42 o 
  18   4   2     2693.32     2241.47     53.94 o 
  19   4   2     4997.00     4839.37    100.26 o 
  20   4   2     5381.27     4770.15    103.37 o 
  21   4   2     1205.57     1019.14     27.69 o 
  22   4   2      687.64      718.37     20.31 o 
  23   4   2     4608.16     4319.41     85.22 o 
  24   4   2      189.04       97.40      4.30 o 
  25   4   2     1138.54     1090.55     25.05 o 
  26   4   2      642.25      634.07     15.52 o 
  27   4   2      132.59      181.68      7.16 o 
  28   4   2      598.98      672.76     17.91 o 
  29   4   2      177.23      176.90      5.97 o 
  30   4   2      668.22      631.67     25.29 o 
  31   4   2      253.20      341.87     19.34 o 
  32   4   2      882.63      992.17     41.29 o 
  33   4   2      769.64      778.05     33.67 o 
 -33   5   2     1232.22     1266.97     73.29 o 
 -32   5   2      695.44      668.93     32.00 o 
 -31   5   2     1437.20     1493.02     45.12 o 
 -30   5   2      193.17      243.27      9.79 o 
 -29   5   2       47.80       34.14      5.25 o 
 -28   5   2      275.04      259.02     10.50 o 
 -27   5   2      455.04      471.25     19.35 o 
 -26   5   2     1316.80     1320.67     39.38 o 
 -25   5   2      956.02     1111.30     35.11 o 
 -24   5   2     2586.05     2504.55     70.66 o 
 -23   5   2      532.33      473.40     18.15 o 
 -22   5   2     8224.94     7938.13    199.84 o 
 -21   5   2     1531.11     1383.71     41.53 o 
 -20   5   2      585.11      788.54     16.48 o 
 -19   5   2     4658.12     4455.02     83.30 o 
 -18   5   2     1649.40     1553.19     27.69 o 
 -17   5   2      963.76      868.49     19.59 o 
 -16   5   2     4284.03     4408.46     81.43 o 
 -15   5   2      188.12      348.79     10.27 o 
 -14   5   2     6809.63     7499.59    133.69 o 
 -13   5   2     2966.98     2908.49     47.28 o 
 -12   5   2    11365.65    11425.07    231.56 o 
 -11   5   2     3404.92     4765.37     88.33 o 
 -10   5   2     6047.77     6445.58    121.28 o 
  -8   5   2     9483.70    10220.65    248.51 o 
  -7   5   2    14512.97    13768.00    455.73 o 
  -4   5   2     4789.34     4205.79     91.68 o 
   0   5   2     1465.93      667.26     16.24 o 
   4   5   2     4736.40     4305.09     71.85 o 
   7   5   2    14536.00    12750.77    424.69 o 
   8   5   2     9547.04     9186.71    331.61 o 
  10   5   2     6069.68     6883.64    136.56 o 
  11   5   2     3440.08     4790.66    100.26 o 
  12   5   2    11369.92    11452.28    232.75 o 
  13   5   2     2939.08     3024.99     66.39 o 
  14   5   2     6796.61     7480.24    149.93 o 
  15   5   2      172.57      299.37      9.79 o 
  16   5   2     4255.75     4493.68    129.62 o 
  17   5   2      977.97      901.69     24.10 o 
  18   5   2     1640.84     1562.76     38.66 o 
  19   5   2     4652.16     4484.38    100.02 o 
  20   5   2      586.52      751.76     16.72 o 
  21   5   2     1545.29     1334.04     30.56 o 
  22   5   2     8235.62     7443.22    135.61 o 
  23   5   2      535.53      484.62     13.37 o 
  24   5   2     2590.10     2429.34     48.95 o 
  25   5   2      950.47     1103.68     26.73 o 
  26   5   2     1322.70     1244.03     28.41 o 
  27   5   2      448.25      477.47     13.60 o 
  28   5   2      276.42      242.08      8.35 o 
  29   5   2       47.41       26.26      2.63 o 
  30   5   2      195.57      247.09     12.42 o 
  31   5   2     1431.14     1494.22     51.35 o 
  32   5   2      701.95      697.82     39.38 o 
  33   5   2     1225.07     1217.78     52.98 o 
 -33   6   2     2080.44     2055.48    110.55 o 
 -32   6   2     2129.21     1902.72     54.66 o 
 -31   6   2      275.94      366.93     16.23 o 
 -30   6   2       31.15       44.16      5.01 o 
 -29   6   2       57.43       65.65      5.97 o 
 -28   6   2      183.27      200.78      9.55 o 
 -27   6   2     1676.66     1684.05     57.77 o 
 -26   6   2      125.04      131.78      7.16 o 
 -25   6   2     2755.39     2482.36     69.46 o 
 -24   6   2      380.18      301.52     12.89 o 
 -23   6   2     1237.39     1427.40     41.77 o 
 -22   6   2     1618.02     1785.26     56.09 o 
 -21   6   2     1026.10     1022.73     21.50 o 
 -20   6   2     3272.91     3314.59     61.60 o 
 -19   6   2      969.17     1158.58     24.82 o 
 -18   6   2      270.81      214.86      6.45 o 
 -17   6   2     1226.81     1441.48     28.88 o 
 -16   6   2     3551.24     3617.04     76.88 o 
 -15   6   2     3585.32     4014.77     76.16 o 
 -14   6   2     2387.78     3328.44     60.64 o 
 -13   6   2    16918.67    17701.62    587.03 o 
 -12   6   2     1937.45     1778.32     35.35 o 
 -11   6   2     1761.90     1959.53     39.62 o 
 -10   6   2      799.50     1060.23     23.62 o 
  -8   6   2      263.71      308.20      8.83 o 
  -5   6   2    10709.84     9170.00    342.59 o 
  -2   6   2    11946.33     9810.52    339.95 o 
   0   6   2    10050.55     9216.79    173.79 o 
   2   6   2    11919.63     9676.83    236.58 o 
   4   6   2    20130.84    17158.51    568.44 o 
   5   6   2    10541.15    10205.85    360.98 o 
   7   6   2    14860.70    12586.04    422.82 o 
   8   6   2      261.64      298.90      6.92 o 
  10   6   2      786.02     1042.80     22.66 o 
  11   6   2     1794.88     2002.26     39.62 o 
  12   6   2     1961.57     1776.17     35.35 o 
  13   6   2    16904.98    17166.85    618.55 o 
  14   6   2     2389.90     3165.86     63.04 o 
  15   6   2     3517.65     3985.40     76.64 o 
  16   6   2     3534.05     3711.12     69.22 o 
  17   6   2     1254.52     1500.45     36.54 o 
  18   6   2      269.91      220.35      6.92 o 
  19   6   2      958.46     1165.24     26.73 o 
  20   6   2     3293.22     3241.30     63.27 o 
  21   6   2     1026.36     1058.32     21.98 o 
  22   6   2     1617.76     1652.05     36.54 o 
  23   6   2     1217.85     1315.65     30.80 o 
  24   6   2      389.21      290.06      9.31 o 
  25   6   2     2753.61     2457.75     48.95 o 
  26   6   2      126.67      118.89      5.49 o 
  27   6   2     1673.98     1637.49     36.78 o 
  28   6   2      180.97      204.35      7.64 o 
  29   6   2       57.43       56.34      3.10 o 
  30   6   2       30.63       45.84      5.73 o 
  31   6   2      274.02      358.34     19.58 o 
  32   6   2     2135.20     1904.63     54.66 o 
  33   6   2     2083.89     2129.52     78.08 o 
 -33   7   2     1271.78     1102.24     83.30 o 
 -32   7   2      646.41      638.37     24.10 o 
 -31   7   2      701.92      674.68     26.01 o 
 -30   7   2      207.57      196.48     10.98 o 
 -29   7   2       26.94       37.24      5.49 o 
 -28   7   2      605.52      762.29     31.04 o 
 -27   7   2      247.30      267.38     11.46 o 
 -26   7   2      906.78      992.41     37.46 o 
 -25   7   2      382.54      434.03     17.67 o 
 -24   7   2     2256.83     1937.54     53.94 o 
 -23   7   2      404.79      395.58     17.91 o 
 -22   7   2     1007.41      908.63     31.04 o 
 -21   7   2      631.17      528.78     12.65 o 
 -20   7   2     1936.79     1810.56     34.87 o 
 -19   7   2     1186.93     1271.72     27.21 o 
 -18   7   2      196.62      255.92      7.40 o 
 -17   7   2     2011.23     2290.42     47.04 o 
 -16   7   2     1051.24      830.79     20.79 o 
 -15   7   2     3633.44     3454.47     63.51 o 
 -14   7   2     1815.30     1567.03     31.76 o 
 -13   7   2     7164.72     8053.67    158.27 o 
 -12   7   2     4362.43     4696.63     87.13 o 
 -11   7   2     2993.39     3718.26     68.50 o 
 -10   7   2      710.32      869.69     19.35 o 
  -9   7   2    13077.22    15873.87    382.68 o 
  -8   7   2    13747.72    13264.27    435.46 o 
  -7   7   2     4235.20     5783.79    152.80 o 
  -6   7   2     3684.40     4282.15     88.09 o 
   6   7   2     3713.98     4186.92     75.20 o 
   7   7   2     4314.01     5824.64     92.88 o 
   8   7   2    13750.93    13626.93    326.83 o 
   9   7   2    12965.13    13697.82    321.80 o 
  10   7   2      694.92      874.72     19.59 o 
  11   7   2     2951.35     3681.04     73.53 o 
  12   7   2     4359.50     4731.22     90.01 o 
  13   7   2     7197.94     7985.88    140.39 o 
  14   7   2     1833.21     1605.25     36.31 o 
  15   7   2     3660.57     3352.53     63.51 o 
  16   7   2     1062.09      848.47     19.35 o 
  17   7   2     2009.61     2222.60     50.87 o 
  18   7   2      194.36      245.66      7.64 o 
  19   7   2     1168.78     1306.35     28.65 o 
  20   7   2     1971.58     1880.97     37.94 o 
  21   7   2      632.53      525.95     13.13 o 
  22   7   2     1012.32      906.95     21.50 o 
  23   7   2      410.69      386.51     11.46 o 
  24   7   2     2251.93     2028.27     42.73 o 
  25   7   2      379.95      396.30     10.03 o 
  26   7   2      912.03      981.92     24.58 o 
  27   7   2      241.58      277.17      9.55 o 
  28   7   2      606.46      710.95     18.63 o 
  29   7   2       28.06       41.54      2.86 o 
  30   7   2      204.99      173.32     10.98 o 
  31   7   2      702.44      675.60     29.60 o 
  32   7   2      636.81      619.98     29.12 o 
  33   7   2     1277.14     1178.64     61.60 o 
 -33   8   2      138.92      149.92     21.25 o 
 -32   8   2      327.87      307.01     14.32 o 
 -31   8   2      341.55      373.86     16.71 o 
 -30   8   2      936.55      962.33     32.48 o 
 -29   8   2      473.28      540.75     19.59 o 
 -28   8   2     1137.18     1102.24     43.45 o 
 -27   8   2      159.55      200.06     10.98 o 
 -26   8   2       74.09       82.37      6.45 o 
 -25   8   2     2130.66     2123.30     65.67 o 
 -24   8   2     1843.35     1972.65     66.63 o 
 -23   8   2      492.50      490.60     19.59 o 
 -22   8   2     3901.15     3771.76     72.57 o 
 -21   8   2     2101.09     1936.15     38.42 o 
 -20   8   2     2173.07     2085.56     41.77 o 
 -19   8   2     1636.93     1437.41     30.32 o 
 -18   8   2     1875.22     1684.72     34.87 o 
 -17   8   2     1647.15     1885.28     38.18 o 
 -16   8   2     1252.28     1296.82     33.19 o 
 -15   8   2      181.60      152.55      5.25 o 
 -14   8   2      784.80      606.14     14.80 o 
 -13   8   2    10891.42    10402.10    272.65 o 
 -12   8   2     2065.21     2945.75     59.21 o 
 -11   8   2      557.55      531.89     13.60 o 
 -10   8   2     4286.05     4530.94     82.58 o 
  -9   8   2    12620.61    12892.08    318.49 o 
  -8   8   2     4672.24     4571.03     95.51 o 
  -4   8   2     2401.15     3232.69     62.80 o 
   4   8   2     2393.70     3235.56     64.47 o 
   7   8   2    13203.83    11447.29    272.17 o 
   8   8   2     4674.99     4567.92     71.85 o 
   9   8   2    12669.15    12725.68    248.75 o 
  10   8   2     4236.69     4227.49     80.95 o 
  11   8   2      578.91      567.24     14.56 o 
  12   8   2     2064.95     2904.90     55.38 o 
  13   8   2    10864.89    11118.07    198.40 o 
  14   8   2      777.96      574.38     14.32 o 
  15   8   2      184.13      161.62      5.73 o 
  16   8   2     1261.13     1257.88     27.69 o 
  17   8   2     1654.18     1843.75     42.97 o 
  18   8   2     1888.49     1751.35     37.22 o 
  19   8   2     1629.98     1578.52     34.15 o 
  20   8   2     2164.62     2070.08     40.81 o 
  21   8   2     2098.87     1944.97     39.38 o 
  22   8   2     3885.26     3817.60     75.92 o 
  23   8   2      486.62      498.46     13.60 o 
  24   8   2     1857.62     1817.02     36.31 o 
  25   8   2     2125.76     2221.88     53.46 o 
  26   8   2       73.07       69.47      4.06 o 
  27   8   2      162.69      196.95      6.92 o 
  28   8   2     1125.64     1089.36     26.97 o 
  29   8   2      476.24      481.06     13.84 o 
  30   8   2      939.84      938.23     32.71 o 
  31   8   2      343.66      383.88     20.05 o 
  32   8   2      329.64      301.52     17.19 o 
 -33   9   2     1181.54     1015.83     62.32 o 
 -32   9   2     1035.74      925.11     34.15 o 
 -31   9   2      130.34      163.53     10.03 o 
 -30   9   2       80.07       81.65      7.64 o 
 -29   9   2     1195.98     1070.25     36.07 o 
 -28   9   2     1482.54     1619.81     50.39 o 
 -27   9   2      426.47      459.80     20.07 o 
 -26   9   2      123.69      131.54      7.16 o 
 -25   9   2     3397.44     3069.15     89.29 o 
 -24   9   2      930.33      932.49     33.19 o 
 -23   9   2     4086.92     3753.37     70.42 o 
 -22   9   2     3763.35     3644.25     69.22 o 
 -21   9   2     4512.50     3921.93     73.29 o 
 -20   9   2     6485.11     6224.76    117.69 o 
 -19   9   2      832.57      803.34     18.87 o 
 -18   9   2      557.35      451.70     10.73 o 
 -17   9   2     1162.14     1233.78     25.77 o 
 -16   9   2     1508.58     1493.02     32.71 o 
 -15   9   2       24.50       20.05      2.15 o 
 -14   9   2    29783.12    24440.83    775.18 o 
 -13   9   2     3385.37     3415.09     65.67 o 
 -12   9   2     5464.60     5041.81     93.12 o 
 -11   9   2     2041.78     2216.42     41.77 o 
 -10   9   2     3194.93     4333.97     95.03 o 
  -9   9   2      585.73      502.77     15.04 o 
  -8   9   2     2162.10     2585.02     58.25 o 
  -7   9   2    13066.30    14321.40    483.42 o 
  -6   9   2     4323.65     5272.92     95.51 o 
  -5   9   2    10029.45    11254.88    273.37 o 
  -4   9   2     2524.06     2128.33     43.93 o 
  -3   9   2     3918.85     6185.58    114.58 o 
  -2   9   2     4367.30     5740.34    106.24 o 
  -1   9   2     1372.45     1044.00     23.86 o 
   0   9   2     4487.70     5730.81    102.17 o 
   1   9   2     1346.09      980.72     21.74 o 
   2   9   2     4339.84     5666.58    102.17 o 
   3   9   2     3928.76     6371.34    115.06 o 
   4   9   2     2518.92     2163.64     43.93 o 
   5   9   2    10053.98    11564.51    283.38 o 
   6   9   2     4267.62     5254.77     98.10 o 
   7   9   2    13186.65    14362.45    338.04 o 
   8   9   2     2128.06     2571.41     43.69 o 
   9   9   2      586.10      476.52     11.69 o 
  10   9   2     3227.82     4227.73     70.66 o 
  11   9   2     2031.79     2183.94     43.21 o 
  12   9   2     5465.92     5245.47     99.06 o 
  13   9   2     3407.36     3458.78     66.63 o 
  14   9   2    29837.97    26768.24    504.68 o 
  15   9   2       24.57       20.05      2.86 o 
  16   9   2     1515.76     1470.36     31.04 o 
  17   9   2     1161.75     1188.90     32.71 o 
  18   9   2      568.28      425.41     11.45 o 
  19   9   2      809.94      768.95     17.67 o 
  20   9   2     6433.91     6024.20    111.03 o 
  21   9   2     4496.59     3930.27     70.90 o 
  22   9   2     3736.45     3391.67     84.74 o 
  23   9   2     4066.68     3710.88     74.01 o 
  24   9   2      924.31      956.86     23.38 o 
  25   9   2     3403.61     3164.90     61.84 o 
  26   9   2      120.95      123.67      5.73 o 
  27   9   2      426.82      462.67     12.89 o 
  28   9   2     1483.69     1581.35     36.07 o 
  29   9   2     1188.11     1051.86     25.77 o 
  30   9   2       79.04       70.66      6.21 o 
  31   9   2      131.53      145.87     11.94 o 
  32   9   2     1037.72      999.83     36.31 o 
  33   9   2     1183.65     1142.34     68.02 o 
 -32  10   2      119.26      120.32     15.52 o 
 -31  10   2      236.23      267.86     20.77 o 
 -30  10   2       26.97        6.92     10.74 o 
 -29  10   2      288.54      296.51     22.68 o 
 -28  10   2      839.54      968.55     59.92 o 
 -27  10   2      368.73      495.87     26.25 o 
 -26  10   2     1324.54     1266.26     59.44 o 
 -25  10   2      216.31      238.97     10.98 o 
 -24  10   2     3036.81     2908.97     78.32 o 
 -23  10   2     1813.68     1517.64     35.11 o 
 -22  10   2      292.39      238.49      7.16 o 
 -21  10   2     1027.54     1002.42     23.86 o 
 -20  10   2     2347.84     2075.54     44.40 o 
 -19  10   2     1588.15     1355.78     29.12 o 
 -18  10   2      174.54      201.97      6.68 o 
 -17  10   2     3043.38     3028.58     59.21 o 
 -16  10   2      285.22      403.95     10.73 o 
 -15  10   2     7007.73     7025.23    127.71 o 
 -14  10   2     3711.25     3012.82     86.41 o 
 -13  10   2     2765.37     2780.55     58.25 o 
 -12  10   2      891.71      994.09     21.98 o 
 -11  10   2      739.72      554.59     13.37 o 
 -10  10   2     5387.94     5997.71    131.54 o 
  -9  10   2     3929.67     4399.64     88.57 o 
  -8  10   2     6243.64     6703.15    138.72 o 
  -7  10   2     3848.01     4312.23     82.58 o 
  -6  10   2     2143.01     1856.40     37.70 o 
  -5  10   2     1274.10     1372.94     28.65 o 
  -2  10   2    15727.46    15387.81    499.90 o 
  -1  10   2     5078.73     7072.71    125.35 o 
   0  10   2     4032.83     6221.41    112.19 o 
   1  10   2     4989.38     6863.13    123.44 o 
   5  10   2     1262.98     1338.59     29.36 o 
   6  10   2     2095.28     1882.65     39.86 o 
   7  10   2     3814.88     4371.20     82.58 o 
   8  10   2     6284.85     7130.76    116.26 o 
   9  10   2     3909.44     4142.51     72.33 o 
  10  10   2     5310.86     5769.71     95.99 o 
  11  10   2      749.35      598.76     13.37 o 
  12  10   2      907.39     1018.18     22.22 o 
  13  10   2     2746.94     2656.63     53.46 o 
  14  10   2     3704.11     3369.73     67.07 o 
  15  10   2     7023.97     6666.65    169.04 o 
  16  10   2      294.74      408.93     12.17 o 
  17  10   2     3037.46     3045.53     59.92 o 
  18  10   2      186.87      225.36      7.40 o 
  19  10   2     1560.54     1306.11     28.88 o 
  20  10   2     2336.81     1996.75     48.47 o 
  21  10   2     1024.11     1079.54     25.05 o 
  22  10   2      289.99      247.09      8.35 o 
  23  10   2     1823.76     1600.46     34.87 o 
  24  10   2     3046.77     2997.54     59.44 o 
  25  10   2      213.10      247.33      9.07 o 
  26  10   2     1320.14     1293.23     31.28 o 
  27  10   2      373.29      456.45     12.89 o 
  28  10   2      845.52      894.07     21.26 o 
  29  10   2      289.00      302.71     10.50 o 
  30  10   2       26.35        9.07      5.97 o 
  31  10   2      237.05      288.15     16.71 o 
  32  10   2      118.95      113.87      9.31 o 
  33  10   2      776.01      752.96     49.43 o 
 -31  11   2      115.32      127.24     17.43 o 
 -30  11   2      440.89      472.45     32.95 o 
 -29  11   2      158.13      153.74     16.23 o 
 -28  11   2       91.83       84.75     10.98 o 
 -27  11   2       18.19       38.67     12.89 o 
 -26  11   2     2327.58     2246.74     99.54 o 
 -25  11   2     1180.54     1382.75     74.25 o 
 -24  11   2     1794.10     1826.79     45.36 o 
 -23  11   2     1633.45     1423.57     40.57 o 
 -22  11   2      745.41      598.52     18.39 o 
 -21  11   2       70.45       68.52      3.82 o 
 -20  11   2     1420.99     1658.23     37.70 o 
 -19  11   2     6023.10     5603.30    102.89 o 
 -18  11   2     4063.40     3729.51     74.01 o 
 -17  11   2      105.85       63.26      3.10 o 
 -16  11   2     1997.38     1453.17     29.84 o 
 -15  11   2     1707.12     1460.59     32.00 o 
 -14  11   2      778.93      857.04     23.86 o 
 -13  11   2     1900.74     1844.47     39.14 o 
 -12  11   2     3872.76     3824.98     71.13 o 
 -11  11   2     9004.18     9652.98    197.68 o 
 -10  11   2     6510.44     7802.52    167.12 o 
  -9  11   2     3686.31     4117.46     86.65 o 
  -8  11   2     9098.09    10598.11    185.95 o 
  -6  11   2     8283.32    10903.43    222.02 o 
  -4  11   2     2575.45     2337.22     47.04 o 
  -3  11   2    18193.35    15476.86    489.16 o 
   3  11   2    18115.76    17424.94    574.62 o 
   4  11   2     2539.41     2327.17     49.43 o 
   6  11   2     8308.36    10837.56    190.98 o 
   8  11   2     9153.84    10561.56    180.73 o 
   9  11   2     3678.68     3824.50     65.67 o 
  10  11   2     6565.11     8142.96    134.89 o 
  11  11   2     9124.50     9275.28    145.62 o 
  12  11   2     3857.57     3855.78     73.29 o 
  13  11   2     1912.66     1862.14     40.33 o 
  14  11   2      807.52      932.25     22.90 o 
  15  11   2     1681.69     1432.38     32.71 o 
  16  11   2     1980.01     1459.39     36.78 o 
  17  11   2      105.56       60.64      3.82 o 
  18  11   2     4103.39     3733.30     72.09 o 
  19  11   2     6025.90     5424.49    104.33 o 
  20  11   2     1410.58     1590.93     35.59 o 
  21  11   2       69.27       64.93      4.06 o 
  22  11   2      735.10      628.12     16.48 o 
  23  11   2     1610.26     1404.93     30.56 o 
  24  11   2     1804.37     1888.87     40.57 o 
  25  11   2     1176.51     1282.25     30.08 o 
  26  11   2     2312.14     2368.22     52.98 o 
  27  11   2       18.43       17.43      3.34 o 
  28  11   2       90.32       88.81      4.78 o 
  29  11   2      154.21      132.26      5.97 o 
  30  11   2      438.80      479.39     24.58 o 
  31  11   2      114.51       99.55      8.35 o 
  32  11   2       65.92       72.81      9.31 o 
  33  11   2      650.98      589.66     38.66 o 
 -32  12   2      268.14      204.35     19.34 o 
 -31  12   2      956.06      887.36     56.33 o 
 -30  12   2      554.65      591.82     37.70 o 
 -29  12   2      275.64      335.66     28.41 o 
 -28  12   2      294.33      315.13     28.65 o 
 -27  12   2      658.59      658.68     35.83 o 
 -26  12   2     1318.77     1323.79     65.43 o 
 -25  12   2     2603.06     2445.58     58.97 o 
 -24  12   2      263.35      290.54     10.50 o 
 -23  12   2       85.83       78.06      5.01 o 
 -22  12   2      242.69      290.30     10.50 o 
 -21  12   2     1967.31     1476.79     36.54 o 
 -20  12   2      998.70     1074.80     24.82 o 
 -19  12   2      866.68      742.46     21.03 o 
 -18  12   2     1009.46     1006.49     25.05 o 
 -17  12   2     5596.42     5288.92     98.10 o 
 -16  12   2     1418.14     1471.08     32.00 o 
 -15  12   2     4517.81     4071.14     74.96 o 
 -14  12   2     1577.24     1584.94     32.48 o 
 -13  12   2     2730.56     2505.98     50.39 o 
 -12  12   2     4268.72     4502.05     97.15 o 
 -11  12   2      985.88     1260.99     35.83 o 
 -10  12   2     8578.98     9460.76    188.35 o 
  -9  12   2     2035.18     2547.03     58.73 o 
  -8  12   2     2391.06     1824.16     37.94 o 
  -6  12   2    13388.61    15843.54    536.92 o 
  -5  12   2     3686.86     3587.20     70.18 o 
  -4  12   2     9895.48    12967.53    218.91 o 
  -3  12   2     3713.36     3868.43     74.25 o 
  -2  12   2    17649.12    19643.47    625.25 o 
   3  12   2     3634.82     3927.15     73.77 o 
   4  12   2     9964.59    13030.80    257.85 o 
   5  12   2     3758.86     3652.15     71.37 o 
   6  12   2    13462.26    15559.96    387.47 o 
   8  12   2     2353.11     1673.27     34.15 o 
   9  12   2     2014.19     2549.43     44.16 o 
  10  12   2     8609.82     9254.26    144.66 o 
  11  12   2      992.70     1240.92     24.58 o 
  12  12   2     4290.47     4510.39     76.64 o 
  13  12   2     2672.95     2357.25     48.71 o 
  14  12   2     1588.50     1611.68     35.59 o 
  15  12   2     4575.40     4399.16     97.63 o 
  16  12   2     1403.75     1348.84     28.41 o 
  17  12   2     5587.77     5384.15     99.06 o 
  18  12   2     1010.96     1043.28     27.21 o 
  19  12   2      852.08      748.21     20.07 o 
  20  12   2     1002.29     1058.32     25.05 o 
  21  12   2     1969.03     1611.91     36.07 o 
  22  12   2      234.73      289.58      9.79 o 
  23  12   2       82.02       73.05      4.06 o 
  24  12   2      259.62      297.22     10.03 o 
  25  12   2     2594.32     2546.08     53.70 o 
  26  12   2     1317.03     1304.44     29.36 o 
  27  12   2      659.27      621.18     16.96 o 
  28  12   2      301.86      325.16      9.55 o 
  29  12   2      279.39      312.27     10.50 o 
  30  12   2      554.04      572.23     16.96 o 
  31  12   2      951.80      765.84     33.67 o 
  32  12   2      269.29      220.11     14.56 o 
  33  12   2       73.22       79.50     11.94 o 
 -32  13   2      623.61      596.12     39.86 o 
 -31  13   2     1660.64     1603.10     72.57 o 
 -30  13   2      788.22      918.40     53.22 o 
 -29  13   2      172.04      191.70     16.95 o 
 -28  13   2      230.80      269.29     23.39 o 
 -27  13   2     3258.24     3428.22    158.03 o 
 -26  13   2      101.45       75.20     11.94 o 
 -25  13   2     2177.07     2088.43     52.02 o 
 -24  13   2     1557.60     1586.86     42.49 o 
 -23  13   2     3251.23     3151.54     79.03 o 
 -22  13   2      715.02      625.25     18.15 o 
 -21  13   2      940.11      877.11     24.10 o 
 -20  13   2      945.08      936.32     24.58 o 
 -19  13   2     1230.12     1143.54     30.32 o 
 -18  13   2     1227.60     1362.68     32.48 o 
 -17  13   2     4943.53     4300.06     88.81 o 
 -16  13   2     1877.88     1743.49     41.77 o 
 -15  13   2     9479.10     8954.68    161.14 o 
 -14  13   2      144.24       90.96      3.82 o 
 -13  13   2     9237.22     8120.29    151.37 o 
 -12  13   2     1523.08     1817.26     42.49 o 
 -11  13   2     5188.16     5635.54    122.00 o 
 -10  13   2     2365.13     2380.19     55.61 o 
  -9  13   2     5270.83     5791.45    106.48 o 
  -8  13   2     8136.91     7984.45    141.07 o 
  -7  13   2     2390.96     2887.71     59.92 o 
  -6  13   2     9970.90    10267.21    175.70 o 
  -5  13   2     2699.57     2525.81     49.91 o 
  -4  13   2     2537.05     3077.77     60.16 o 
  -3  13   2    13754.32    14184.35    274.56 o 
  -2  13   2     2219.86     3049.12     60.64 o 
  -1  13   2      306.17      388.18      9.31 o 
   0  13   2      679.93      704.04     16.96 o 
   1  13   2      306.23      377.68     10.03 o 
   2  13   2     2255.79     3006.83     57.77 o 
   3  13   2    13681.97    13994.81    283.62 o 
   4  13   2     2568.37     3148.67     58.49 o 
   5  13   2     2787.90     2606.24     52.50 o 
   6  13   2     9961.29    10058.56    180.25 o 
   7  13   2     2434.70     2911.12     58.01 o 
   8  13   2     8139.06     8320.57    146.58 o 
   9  13   2     5415.46     6018.22    114.82 o 
  10  13   2     2390.15     2322.18     40.10 o 
  11  13   2     5147.33     5339.75     87.85 o 
  12  13   2     1555.39     1815.58     34.63 o 
  13  13   2     9254.25     7905.65    165.69 o 
  14  13   2      140.46       93.11      3.82 o 
  15  13   2     9536.34     8907.16    157.55 o 
  16  13   2     1898.69     1646.78     36.54 o 
  17  13   2     4957.94     4281.23     81.19 o 
  18  13   2     1214.18     1377.96     32.00 o 
  19  13   2     1231.84     1073.12     25.53 o 
  20  13   2      952.02      956.38     25.05 o 
  21  13   2      930.08      866.38     20.31 o 
  22  13   2      712.03      639.81     17.20 o 
  23  13   2     3259.25     3148.19     78.32 o 
  24  13   2     1579.72     1541.50     41.53 o 
  25  13   2     2179.56     2148.35     51.59 o 
  26  13   2      104.05       67.80      5.01 o 
  27  13   2     3284.59     3335.58     73.29 o 
  28  13   2      234.56      243.99      8.59 o 
  29  13   2      168.91      186.45      8.59 o 
  30  13   2      785.58      726.23     21.50 o 
  31  13   2     1658.19     1494.94     68.50 o 
  32  13   2      626.87      730.06     41.29 o 
  33  13   2      293.89      290.30     23.39 o 
 -32  14   2      102.75       76.40     17.43 o 
 -31  14   2      216.81      222.26     18.62 o 
 -30  14   2     1145.23     1202.50     73.77 o 
 -29  14   2       39.60       31.51     13.85 o 
 -28  14   2     1484.32     1784.30     77.36 o 
 -27  14   2      207.64      184.30     15.99 o 
 -26  14   2      145.92      123.19      7.40 o 
 -25  14   2     1398.06     1393.72     37.46 o 
 -24  14   2     1643.75     1522.39     43.21 o 
 -23  14   2     2830.78     2629.90     59.21 o 
 -22  14   2      627.09      590.38     17.91 o 
 -21  14   2     3506.74     3390.51     79.99 o 
 -20  14   2     3075.34     3141.24     76.16 o 
 -19  14   2     1835.17     2023.76     49.43 o 
 -18  14   2     1215.31     1129.93     32.00 o 
 -17  14   2     8496.17     7427.94    159.94 o 
 -16  14   2     3947.34     3133.15     70.42 o 
 -15  14   2     9712.68     8527.07    150.89 o 
 -14  14   2       77.73      121.99      4.78 o 
 -13  14   2    13743.74    12301.46    254.74 o 
 -12  14   2    10278.81     9764.92    247.79 o 
 -11  14   2    17639.62    18201.55    350.92 o 
 -10  14   2      134.88      106.95      5.49 o 
  -9  14   2     1726.38     1586.38     35.83 o 
  -8  14   2     1110.80     1213.47     27.93 o 
  -7  14   2     4766.61     4942.27     94.79 o 
  -6  14   2     2631.47     3323.41     64.23 o 
  -5  14   2     2929.44     4942.03     95.03 o 
  -4  14   2     7643.55     7258.22    132.49 o 
  -3  14   2     4372.71     5672.08    106.24 o 
  -2  14   2     2501.91     2855.27     54.90 o 
  -1  14   2    14836.75    16584.33    278.59 o 
   0  14   2    22505.18    21184.29    706.16 o 
   1  14   2    15004.09    16774.63    554.11 o 
   2  14   2     2558.33     3020.20     58.25 o 
   3  14   2     4400.35     5760.89    109.59 o 
   4  14   2     7590.97     7070.83    128.66 o 
   5  14   2     2910.48     4838.42     92.16 o 
   6  14   2     2656.78     3330.83     69.46 o 
   7  14   2     4786.85     4952.28     90.72 o 
   8  14   2     1126.84     1228.51     26.97 o 
   9  14   2     1711.16     1532.92     32.71 o 
  10  14   2      128.79      100.98      4.54 o 
  11  14   2    17592.44    18092.91    273.85 o 
  12  14   2    10276.05     9913.42    154.48 o 
  13  14   2    13769.87    11885.83    204.35 o 
  14  14   2       84.59      145.63      7.88 o 
  15  14   2     9671.31     8571.24    154.96 o 
  16  14   2     3944.52     2987.76     66.63 o 
  17  14   2     8541.89     6923.02    128.42 o 
  18  14   2     1216.49     1116.57     27.93 o 
  19  14   2     1876.04     1916.32     46.80 o 
  20  14   2     3091.88     3060.57     73.29 o 
  21  14   2     3505.19     3377.59     76.40 o 
  22  14   2      620.74      627.40     20.79 o 
  23  14   2     2827.24     2569.50     62.08 o 
  24  14   2     1657.81     1531.72     41.77 o 
  25  14   2     1394.01     1405.41     37.22 o 
  26  14   2      147.51      142.52      7.16 o 
  27  14   2      204.21      161.86      7.40 o 
  28  14   2     1479.76     1634.38     44.16 o 
  29  14   2       39.42       33.42      4.30 o 
  30  14   2     1141.48     1247.86     34.39 o 
  31  14   2      220.35      284.57     23.39 o 
  32  14   2      102.64       53.72     13.61 o 
  33  14   2      207.40      176.66     16.47 o 
 -32  15   2      509.14      528.30     35.83 o 
 -31  15   2      249.80      224.65     22.92 o 
 -30  15   2      342.13      350.70     29.36 o 
 -29  15   2     1003.16     1008.65     64.71 o 
 -28  15   2       27.91       66.61     12.18 o 
 -27  15   2     1005.90      820.06     26.01 o 
 -26  15   2       65.76       45.12      4.30 o 
 -25  15   2     1142.23     1253.37     33.43 o 
 -24  15   2      376.81      385.31     14.80 o 
 -23  15   2      812.09      794.01     25.53 o 
 -22  15   2      792.21      781.84     24.34 o 
 -21  15   2     1229.98     1214.43     33.43 o 
 -20  15   2     7029.56     7245.34    156.11 o 
 -19  15   2     8608.00     8158.23    171.39 o 
 -18  15   2     1776.01     1706.71     43.45 o 
 -17  15   2    21945.08    20864.37    404.19 o 
 -16  15   2     9040.91     8883.74    181.69 o 
 -15  15   2        6.09       18.38      4.30 o 
 -14  15   2     5761.86     4979.05    109.59 o 
 -13  15   2      759.86      793.81     25.29 o 
 -12  15   2      362.90      343.30     12.18 o 
 -11  15   2      252.32      312.50     11.22 o 
 -10  15   2     8254.89     8301.50    147.54 o 
  -9  15   2     2595.10     2644.46     60.88 o 
  -8  15   2     6256.70     6809.87    145.38 o 
  -7  15   2      897.47      912.46     20.79 o 
  -6  15   2      915.43      895.74     20.31 o 
  -5  15   2      390.69      239.21      8.35 o 
  -4  15   2     2964.66     3938.17     78.08 o 
  -3  15   2     2688.26     2973.44     59.44 o 
  -2  15   2     5336.47     7254.63    133.93 o 
  -1  15   2    11061.63    11881.28    204.83 o 
   0  15   2     2110.31     2912.32     57.29 o 
   1  15   2    11021.15    11653.56    210.33 o 
   2  15   2     5362.90     7294.25    126.75 o 
   3  15   2     2746.89     3099.95     62.32 o 
   4  15   2     2969.79     3845.53     72.81 o 
   5  15   2      414.06      259.26      7.16 o 
   6  15   2      898.45      891.43     21.98 o 
   7  15   2      895.42      901.93     22.90 o 
   8  15   2     6259.25     6778.12    124.63 o 
   9  15   2     2628.79     2685.03     54.18 o 
  10  15   2     8236.89     8128.63    149.93 o 
  11  15   2      248.15      307.49      8.12 o 
  12  15   2      348.87      321.81      9.07 o 
  13  15   2      762.91      723.83     16.48 o 
  14  15   2     5776.31     5125.87    114.82 o 
  15  15   2        7.03       13.61      3.10 o 
  16  15   2     9057.36     8693.96    178.81 o 
  17  15   2    21976.29    21515.87    411.09 o 
  18  15   2     1791.14     1955.94     49.67 o 
  19  15   2     8623.31     8124.12    174.03 o 
  20  15   2     7028.60     6961.96    151.13 o 
  21  15   2     1229.91     1212.28     32.48 o 
  22  15   2      793.69      804.78     24.82 o 
  23  15   2      825.28      816.23     24.10 o 
  24  15   2      367.00      384.60     13.85 o 
  25  15   2     1142.50     1277.95     33.19 o 
  26  15   2       67.19       48.46      5.49 o 
  27  15   2      993.27      854.89     26.73 o 
  28  15   2       26.49       41.54      5.25 o 
  29  15   2     1005.10     1076.19     38.18 o 
  30  15   2      342.66      356.43     12.89 o 
  31  15   2      248.54      250.91     23.39 o 
  32  15   2      507.79      500.14     41.29 o 
 -32  16   2       81.67       75.92     15.99 o 
 -31  16   2      146.17      154.22     21.25 o 
 -30  16   2       10.59        1.67     11.22 o 
 -29  16   2      159.30      208.65     24.11 o 
 -28  16   2      243.44      190.03     17.91 o 
 -27  16   2      456.06      501.09     17.91 o 
 -26  16   2      397.60      449.31     16.00 o 
 -25  16   2      698.36      769.67     22.66 o 
 -24  16   2     2558.52     2634.41     63.51 o 
 -23  16   2      577.95      602.31     20.07 o 
 -22  16   2     3008.30     2891.30     71.13 o 
 -21  16   2     1355.10     1421.17     37.94 o 
 -20  16   2      926.21     1027.52     29.60 o 
 -19  16   2     2609.83     2454.92     58.25 o 
 -18  16   2     1779.17     1668.05     50.87 o 
 -17  16   2     7596.82     6954.30    150.17 o 
 -16  16   2     1510.74     1427.64     35.83 o 
 -15  16   2     1621.64     1676.15     42.73 o 
 -14  16   2     8271.40     7210.23    148.25 o 
 -13  16   2     2012.43     1802.70     58.49 o 
 -12  16   2     1668.54     1613.59     52.74 o 
 -11  16   2     4705.06     4485.82    117.69 o 
 -10  16   2     4211.87     4376.70     83.78 o 
  -9  16   2     4015.21     3947.70     78.08 o 
  -8  16   2     9740.87    10005.58    182.88 o 
  -7  16   2     6162.57     6915.16    138.00 o 
  -6  16   2     2749.99     3009.95     61.60 o 
  -5  16   2     8086.61     8570.32    152.56 o 
  -4  16   2      367.33      270.01     10.27 o 
  -3  16   2      723.46     1123.95     27.21 o 
  -2  16   2     4436.25     4656.97     84.74 o 
  -1  16   2     1506.67     1589.97     32.24 o 
   0  16   2      505.56      859.68     21.26 o 
   1  16   2     1540.20     1651.09     34.15 o 
   2  16   2     4383.14     4729.06     87.61 o 
   3  16   2      719.24     1069.05     28.41 o 
   4  16   2      378.18      284.09     10.74 o 
   5  16   2     8000.23     8372.88    150.89 o 
   6  16   2     2730.48     2966.26     59.92 o 
   7  16   2     6149.66     6978.43    126.27 o 
   8  16   2     9710.28    10097.02    175.70 o 
   9  16   2     3990.34     3925.28     77.84 o 
  10  16   2     4209.04     4326.79     84.26 o 
  11  16   2     4671.53     4324.92     69.70 o 
  12  16   2     1665.49     1558.93     31.28 o 
  13  16   2     2049.69     1815.10     39.38 o 
  14  16   2     8316.36     7202.37    150.89 o 
  15  16   2     1616.03     1673.99     43.69 o 
  16  16   2     1506.24     1300.13     36.78 o 
  17  16   2     7536.11     6680.49    143.94 o 
  18  16   2     1803.64     1632.46     46.08 o 
  19  16   2     2603.53     2626.55     66.15 o 
  20  16   2      954.91     1021.53     29.84 o 
  21  16   2     1362.61     1362.21     36.31 o 
  22  16   2     3005.09     2969.85     70.42 o 
  23  16   2      581.66      587.27     16.00 o 
  24  16   2     2572.40     2783.14     71.85 o 
  25  16   2      708.46      805.02     23.14 o 
  26  16   2      394.59      418.51     14.32 o 
  27  16   2      459.89      502.29     18.63 o 
  28  16   2      243.79      180.96      9.55 o 
  29  16   2      160.90      203.88      9.31 o 
  30  16   2       11.61        2.39      4.77 o 
  31  16   2      147.23      194.57     17.91 o 
  32  16   2       84.06       77.59     17.43 o 
 -32  17   2      251.69      275.98     26.74 o 
 -31  17   2       60.38       41.78     17.19 o 
 -30  17   2      542.44      625.73     41.77 o 
 -29  17   2      462.33      512.06     28.17 o 
 -28  17   2       40.17       33.90      4.06 o 
 -27  17   2      554.79      551.00     19.83 o 
 -26  17   2      529.04      515.65     15.28 o 
 -25  17   2      360.10      307.49     11.46 o 
 -24  17   2      352.44      334.94     11.94 o 
 -23  17   2     1321.43     1273.88     35.59 o 
 -22  17   2     2373.83     2330.28     59.68 o 
 -21  17   2     2153.41     2182.27     54.42 o 
 -20  17   2      818.39      786.15     24.58 o 
 -19  17   2       77.89       67.32      5.25 o 
 -18  17   2     1438.44     1538.87     38.42 o 
 -17  17   2     3103.51     2864.81     70.18 o 
 -16  17   2     3717.45     3813.77     90.72 o 
 -15  17   2     7425.96     6946.92    144.90 o 
 -14  17   2     2167.04     2027.31     43.93 o 
 -13  17   2     3222.07     2869.35     83.06 o 
 -12  17   2     2216.66     2033.77     59.21 o 
 -11  17   2      888.24      893.59     25.29 o 
 -10  17   2     2055.40     2207.32     53.70 o 
  -9  17   2     8560.80     8298.39    170.91 o 
  -8  17   2     2956.40     2785.77     66.63 o 
  -7  17   2      402.44      419.23     11.45 o 
  -6  17   2     6028.66     6611.47    122.24 o 
  -5  17   2      775.89      493.47     12.89 o 
  -4  17   2    15378.87    16408.87    293.39 o 
  -3  17   2     3091.76     2812.30     57.29 o 
  -2  17   2      883.75      943.22     25.53 o 
  -1  17   2      629.12      830.07     22.22 o 
   0  17   2     1029.42      807.17     19.11 o 
   1  17   2      622.02      857.28     21.26 o 
   2  17   2      885.59      991.21     25.53 o 
   3  17   2     3091.47     2732.79     62.56 o 
   4  17   2    15382.09    15782.70    298.42 o 
   5  17   2      777.72      527.58     19.11 o 
   6  17   2     6076.21     6786.73    145.38 o 
   7  17   2      411.39      415.16     12.41 o 
   8  17   2     2970.68     2826.15     65.91 o 
   9  17   2     8539.19     8167.09    211.77 o 
  10  17   2     2071.34     2281.57     59.92 o 
  11  17   2      896.54      931.77     33.43 o 
  12  17   2     2199.04     2149.07     56.81 o 
  13  17   2     3201.95     3005.40     72.09 o 
  14  17   2     2190.43     2177.72     54.18 o 
  15  17   2     7442.01     6841.87    191.46 o 
  16  17   2     3750.54     4284.54    120.80 o 
  17  17   2     3066.37     2802.49     85.94 o 
  18  17   2     1441.95     1511.18     50.39 o 
  19  17   2       78.55       66.13      6.92 o 
  20  17   2      831.11      798.32     24.10 o 
  21  17   2     2176.52     2290.66     54.42 o 
  22  17   2     2368.12     2272.75     60.40 o 
  23  17   2     1316.48     1259.55     35.83 o 
  24  17   2      360.63      316.80     12.18 o 
  25  17   2      357.93      287.91     10.74 o 
  26  17   2      529.21      497.26     16.00 o 
  27  17   2      554.46      544.30     19.59 o 
  28  17   2       44.35       40.59      5.97 o 
  29  17   2      466.84      482.70     18.39 o 
  30  17   2      541.22      587.03     21.74 o 
  31  17   2       61.40       41.30     14.32 o 
  32  17   2      255.60      211.76     23.87 o 
 -32  18   2      214.48      195.76     21.25 o 
 -31  18   2      112.00      120.32     15.04 o 
 -30  18   2       56.64       89.53     12.89 o 
 -29  18   2     1840.34     1693.58     79.99 o 
 -28  18   2      188.67      136.32      9.55 o 
 -27  18   2      976.21      974.02     30.80 o 
 -26  18   2      127.45      143.96      7.88 o 
 -25  18   2      659.71      676.55     22.66 o 
 -24  18   2      723.19      678.71     21.03 o 
 -23  18   2      413.24      379.59     14.32 o 
 -22  18   2     1305.61     1400.67     39.86 o 
 -21  18   2      978.38     1088.64     30.80 o 
 -20  18   2      699.00      796.16     23.86 o 
 -19  18   2     1825.62     1725.58     47.52 o 
 -18  18   2     1607.90     1654.68     42.49 o 
 -17  18   2     6451.81     6273.67    137.52 o 
 -16  18   2     1436.80     1246.43     36.54 o 
 -15  18   2     6032.18     6379.20    137.28 o 
 -14  18   2     2247.52     2409.07     70.18 o 
 -12  18   2      523.42      651.02     39.14 o 
 -11  18   2     2523.13     2423.16     61.12 o 
 -10  18   2      363.96      311.55     10.98 o 
  -9  18   2     5265.39     5395.84    157.79 o 
  -8  18   2      148.96      147.77      8.12 o 
  -7  18   2     3734.25     3169.17     95.27 o 
  -6  18   2     1140.53     1002.66     30.32 o 
  -5  18   2     4115.24     3920.49     94.07 o 
  -4  18   2     2455.33     2199.46     55.14 o 
  -3  18   2     6788.05     6251.73    120.33 o 
  -2  18   2     2908.63     3330.83     68.98 o 
  -1  18   2     4356.78     4145.86     78.56 o 
   0  18   2       99.07      146.58      5.97 o 
   1  18   2     4303.25     3960.59     75.44 o 
   2  18   2     2940.86     3229.57     62.80 o 
   3  18   2     6797.00     6327.41    115.06 o 
   4  18   2     2475.35     2327.89     57.77 o 
   5  18   2     4089.27     3681.99     81.19 o 
   6  18   2     1117.01      954.23     26.73 o 
   7  18   2     3756.46     3321.73     70.66 o 
   8  18   2      148.20      140.61      5.97 o 
   9  18   2     5302.35     5187.43    116.26 o 
  10  18   2      360.34      312.03     11.94 o 
  11  18   2     2491.57     2456.79     58.01 o 
  12  18   2      521.64      462.91     14.80 o 
  13  18   2     8773.81     7442.98    162.82 o 
  14  18   2     2261.28     2352.02     53.22 o 
  15  18   2     6015.27     5969.31    132.02 o 
  16  18   2     1436.73     1295.62     33.67 o 
  17  18   2     6496.39     6334.07    139.68 o 
  18  18   2     1593.54     1560.37     41.05 o 
  19  18   2     1844.27     1795.99     46.80 o 
  20  18   2      688.17      706.40     21.03 o 
  21  18   2      969.31     1092.67     31.04 o 
  22  18   2     1299.31     1321.39     35.35 o 
  23  18   2      414.46      344.49     14.09 o 
  24  18   2      702.23      651.02     28.17 o 
  25  18   2      657.41      641.97     24.10 o 
  26  18   2      126.97      133.45      7.88 o 
  27  18   2      980.17      939.19     27.93 o 
  28  18   2      187.62      131.54      8.59 o 
  29  18   2     1846.47     1698.37     50.39 o 
  30  18   2       55.21       69.00      7.88 o 
  31  18   2      112.66      101.94     19.58 o 
  32  18   2      210.74      236.82     24.83 o 
 -31  19   2      587.96      559.82     38.18 o 
 -30  19   2      456.83      420.18     28.88 o 
 -29  19   2     2495.38     2409.79     61.12 o 
 -28  19   2     1046.56     1098.41     29.60 o 
 -27  19   2      915.37      835.10     27.21 o 
 -26  19   2     1687.25     1606.45     46.08 o 
 -25  19   2      177.95      195.52     10.74 o 
 -24  19   2      327.03      303.67     11.22 o 
 -23  19   2      783.43      711.66     21.74 o 
 -22  19   2      733.88      763.49     22.42 o 
 -21  19   2     2755.28     2664.01     70.18 o 
 -20  19   2     1565.65     1394.44     37.94 o 
 -19  19   2      970.65      974.50     27.45 o 
 -18  19   2     2720.75     2558.05     79.75 o 
 -17  19   2     3356.83     3563.58    104.81 o 
 -16  19   2     1397.67     1444.11     38.18 o 
 -15  19   2     1544.00     1687.12     38.90 o 
 -14  19   2      191.93      165.44      9.31 o 
 -13  19   2     1932.48     1650.13     54.66 o 
 -12  19   2     1950.05     1565.83     50.39 o 
 -11  19   2     1669.32     1363.40     37.70 o 
 -10  19   2     4810.26     4299.58     97.15 o 
  -9  19   2     1631.52     1616.94     41.05 o 
  -8  19   2     2100.92     2585.26     60.16 o 
  -7  19   2      346.13      318.95     12.42 o 
  -6  19   2     1153.47     1112.98     33.19 o 
  -5  19   2      865.08     1029.43     30.80 o 
  -4  19   2     3182.02     3065.32     74.49 o 
  -3  19   2     1779.18     2066.49     59.68 o 
  -2  19   2      609.52      607.10     21.03 o 
  -1  19   2      745.18      852.54     30.08 o 
   0  19   2      702.68      520.92     20.07 o 
   1  19   2      742.74      833.19     31.28 o 
   2  19   2      611.11      601.59     18.39 o 
   3  19   2     1750.26     2002.73     50.15 o 
   4  19   2     3168.35     3227.90     72.09 o 
   5  19   2      851.76      989.30     26.97 o 
   6  19   2     1145.10     1121.55     28.65 o 
   7  19   2      346.83      309.40     11.22 o 
   8  19   2     2109.10     2608.16     62.80 o 
   9  19   2     1641.48     1651.81     40.57 o 
  10  19   2     4758.58     4561.74    105.29 o 
  11  19   2     1648.82     1409.96     37.02 o 
  12  19   2     1937.62     1561.33     33.91 o 
  13  19   2     1952.62     1653.49     45.36 o 
  14  19   2      184.83      144.44      6.92 o 
  15  19   2     1528.22     1581.59     39.86 o 
  16  19   2     1378.82     1376.29     37.46 o 
  17  19   2     3353.40     3420.12     82.82 o 
  18  19   2     2716.21     2485.24     64.23 o 
  19  19   2      963.25      936.56     27.21 o 
  20  19   2     1551.39     1443.39     41.05 o 
  21  19   2     2722.53     2719.19     69.46 o 
  22  19   2      735.41      787.11     25.29 o 
  23  19   2      794.83      697.10     21.26 o 
  24  19   2      330.32      296.03     11.46 o 
  25  19   2      180.03      185.26      9.31 o 
  26  19   2     1690.87     1517.16     41.77 o 
  27  19   2      910.78      860.40     28.17 o 
  28  19   2     1037.86      994.33     29.84 o 
  29  19   2     2497.70     2330.28     60.16 o 
  30  19   2      457.71      384.36     30.32 o 
  31  19   2      584.61      604.46     50.63 o 
  32  19   2      164.13      166.88     21.49 o 
 -31  20   2      190.64      179.77     20.05 o 
 -30  20   2       13.80       11.70     12.18 o 
 -29  20   2      119.47      125.34     19.10 o 
 -28  20   2      147.56      153.74     10.03 o 
 -27  20   2       67.41       70.66      6.92 o 
 -26  20   2      354.02      309.88     12.42 o 
 -25  20   2       98.09      112.68      7.64 o 
 -24  20   2      436.63      457.65     18.15 o 
 -23  20   2      758.80      690.64     25.29 o 
 -22  20   2      617.87      744.62     28.65 o 
 -21  20   2     1119.12     1118.72     33.91 o 
 -20  20   2     2609.24     2630.62     68.50 o 
 -19  20   2     3708.57     3568.61     84.26 o 
 -18  20   2      373.57      304.15     12.18 o 
 -17  20   2     2628.37     2468.04     64.95 o 
 -16  20   2     1156.64      972.10     29.60 o 
 -15  20   2     8005.47     7899.47    154.48 o 
 -14  20   2    13053.41    12234.40    307.24 o 
 -13  20   2     3269.05     2882.24     86.65 o 
 -12  20   2     7440.11     6719.15    192.42 o 
 -11  20   2     1103.79     1254.77     37.94 o 
 -10  20   2      488.74      480.83     22.66 o 
  -9  20   2     9726.13     9393.21    237.30 o 
  -8  20   2     1398.69     1196.52     40.33 o 
  -7  20   2     5743.43     6641.11    166.88 o 
  -6  20   2     2912.05     2775.28     78.32 o 
  -5  20   2      282.19      273.35     11.94 o 
  -4  20   2      852.96      932.97     29.36 o 
  -3  20   2     2964.82     3556.40     99.54 o 
  -2  20   2     2115.27     2047.38     62.08 o 
  -1  20   2     2111.05     2048.34     57.29 o 
   0  20   2     1854.77     1734.63     54.90 o 
   1  20   2     2093.35     1912.49     56.09 o 
   2  20   2     2124.49     2115.16     67.30 o 
   3  20   2     2954.21     3626.14     96.47 o 
   4  20   2      848.40      936.80     36.07 o 
   5  20   2      281.01      264.28     12.42 o 
   6  20   2     2923.48     2922.10     83.78 o 
   7  20   2     5719.39     6868.60    176.42 o 
   8  20   2     1402.50     1326.90     40.10 o 
   9  20   2     9717.74     9382.48    196.97 o 
  10  20   2      482.16      429.00     15.28 o 
  11  20   2     1097.20     1238.57     39.14 o 
  12  20   2     7423.24     6495.93    148.25 o 
  13  20   2     3274.77     2671.67     63.99 o 
  14  20   2    13105.04    12187.12    262.83 o 
  15  20   2     8022.92     7893.49    211.77 o 
  16  20   2     1145.20      947.05     36.31 o 
  17  20   2     2613.31     2560.16     78.08 o 
  18  20   2      372.72      316.56     15.52 o 
  19  20   2     3732.06     3631.13    103.37 o 
  20  20   2     2628.57     2713.68     80.95 o 
  21  20   2     1111.06     1099.61     43.45 o 
  22  20   2      610.55      673.48     27.45 o 
  23  20   2      755.65      727.18     27.93 o 
  24  20   2      445.06      450.98     19.59 o 
  25  20   2      100.32      136.56     11.46 o 
  26  20   2      354.36      291.97     14.09 o 
  27  20   2       66.62       68.04      6.68 o 
  28  20   2      146.27      152.31     13.61 o 
  29  20   2      114.35       99.55      9.07 o 
  30  20   2       13.98       11.22     14.32 o 
  31  20   2      190.40      217.48     21.49 o 
  32  20   2      219.05      178.10     24.35 o 
 -31  21   2       35.10       46.79     24.83 o 
 -30  21   2      206.58      210.32     20.29 o 
 -29  21   2      337.26      368.37     33.66 o 
 -28  21   2      305.36      274.06     11.70 o 
 -27  21   2      762.24      747.49     25.77 o 
 -26  21   2      149.93      164.73      9.07 o 
 -25  21   2      598.18      654.85     21.26 o 
 -24  21   2        1.40       -2.15      8.59 o 
 -23  21   2      168.79      165.92      9.07 o 
 -22  21   2      158.16      219.16     10.50 o 
 -21  21   2     1377.91     1308.75     37.22 o 
 -20  21   2     1263.47     1276.51     35.59 o 
 -19  21   2     1953.19     1873.83     58.01 o 
 -18  21   2      379.52      418.99     18.39 o 
 -17  21   2     1144.22     1351.71     44.88 o 
 -16  21   2     2908.97     3061.05     90.72 o 
 -15  21   2     2982.86     2876.26     92.88 o 
 -14  21   2     1052.79      934.40     36.54 o 
 -13  21   2     1051.87     1140.19     38.66 o 
 -12  21   2     2936.32     2707.74     85.94 o 
 -11  21   2     5125.55     4712.11    132.02 o 
 -10  21   2     4037.24     3854.82    103.13 o 
  -9  21   2     3766.59     3643.33    108.64 o 
  -8  21   2     1974.48     2355.33     70.66 o 
  -7  21   2     2662.48     2754.97     79.75 o 
  -6  21   2      555.97      927.50     32.71 o 
  -5  21   2     2379.69     2991.32     85.46 o 
  -4  21   2       50.21       52.04      5.97 o 
  -3  21   2     3209.84     3266.84     90.72 o 
  -2  21   2      540.05     1068.33     34.39 o 
  -1  21   2      117.34      199.82     10.50 o 
   0  21   2     1846.51     2308.06     67.54 o 
   1  21   2      116.55      201.25     11.22 o 
   2  21   2      551.82      956.15     31.04 o 
   3  21   2     3220.65     3302.38    101.22 o 
   4  21   2       51.69       41.78      5.73 o 
   5  21   2     2376.21     3126.92     98.58 o 
   6  21   2      567.88      962.57     35.35 o 
   7  21   2     2656.16     2762.63     88.09 o 
   8  21   2     1947.75     2516.47     74.01 o 
   9  21   2     3757.63     3672.94    108.64 o 
  10  21   2     4035.92     4129.39    113.86 o 
  11  21   2     5092.82     4951.32    136.80 o 
  12  21   2     2947.48     2835.44     82.35 o 
  13  21   2     1044.13     1154.03     37.02 o 
  14  21   2     1049.66      891.43     34.63 o 
  15  21   2     2990.61     3039.31     87.85 o 
  16  21   2     2936.79     3210.02     96.23 o 
  17  21   2     1147.11     1530.77     47.28 o 
  18  21   2      375.10      376.01     18.38 o 
  19  21   2     1945.09     1848.02     56.57 o 
  20  21   2     1255.43     1259.31     45.60 o 
  21  21   2     1372.60     1305.39     45.36 o 
  22  21   2      156.61      198.15     14.32 o 
  23  21   2      173.82      178.10     11.22 o 
  24  21   2        1.63        0.96      5.97 o 
  25  21   2      596.94      629.56     25.05 o 
  26  21   2      147.03      198.39     13.13 o 
  27  21   2      760.76      756.55     28.88 o 
  28  21   2      301.26      265.71     12.18 o 
  29  21   2      328.19      237.78     13.13 o 
  30  21   2      203.95      224.65     25.07 o 
  31  21   2       34.69       35.57     23.40 o 
  32  21   2       95.46       85.23     21.01 o 
 -31  22   2      153.83      180.01     22.92 o 
 -30  22   2      243.16      167.59     21.72 o 
 -29  22   2      185.16      229.42     27.46 o 
 -28  22   2       86.31       71.14      7.88 o 
 -27  22   2      656.07      645.32     23.38 o 
 -26  22   2      486.89      480.83     21.26 o 
 -25  22   2      434.45      360.01     17.19 o 
 -24  22   2      126.61      130.11      8.35 o 
 -23  22   2      405.96      443.56     18.15 o 
 -22  22   2      642.59      572.23     25.29 o 
 -21  22   2     1186.87     1203.46     42.25 o 
 -20  22   2       65.27       53.00      7.40 o 
 -19  22   2     5863.24     5676.15    152.08 o 
 -18  22   2      215.49      240.17     14.56 o 
 -17  22   2     2232.18     2321.22     70.90 o 
 -16  22   2     2193.76     2131.88     72.81 o 
 -15  22   2     4822.53     4526.87    136.08 o 
 -14  22   2     2094.60     2156.01     65.43 o 
 -13  22   2      242.21      277.41     15.52 o 
 -12  22   2      822.89      830.55     30.32 o 
 -11  22   2     6339.04     6515.28    248.51 o 
 -10  22   2      128.31       80.69      8.12 o 
  -9  22   2     2173.94     1838.00     58.97 o 
  -8  22   2      592.45      644.12     22.22 o 
  -7  22   2      723.05      736.48     26.97 o 
  -6  22   2        3.05       17.90      5.01 o 
  -5  22   2     6375.43     6650.65    179.53 o 
  -4  22   2     2470.63     2776.48     78.56 o 
  -3  22   2      493.62      581.56     25.29 o 
  -2  22   2      743.48      848.95     27.69 o 
  -1  22   2     4825.65     5249.50    143.47 o 
   0  22   2        2.49       62.55      6.21 o 
   1  22   2     4819.32     5204.62    136.32 o 
   2  22   2      742.67      802.63     30.80 o 
   3  22   2      496.30      583.24     22.22 o 
   4  22   2     2434.18     2599.10     76.40 o 
   5  22   2     6368.90     6644.66    176.66 o 
   6  22   2        3.70       23.63      6.21 o 
   7  22   2      737.49      799.04     30.08 o 
   8  22   2      599.02      732.45     28.65 o 
   9  22   2     2176.46     1899.36     56.57 o 
  10  22   2      126.77       92.87      7.40 o 
  11  22   2     6371.13     6023.72    160.90 o 
  12  22   2      841.20      866.86     50.87 o 
  13  22   2      242.97      272.39     13.13 o 
  14  22   2     2064.61     2143.37     63.99 o 
  15  22   2     4808.59     4380.53    122.48 o 
  16  22   2     2185.50     2148.12     67.78 o 
  17  22   2     2241.44     2299.96     71.37 o 
  18  22   2      219.94      239.45     14.32 o 
  19  22   2     5808.13     5486.33    156.83 o 
  20  22   2       63.44       59.68      8.35 o 
  21  22   2     1183.23     1132.33     37.94 o 
  22  22   2      647.77      608.77     28.65 o 
  23  22   2      401.93      440.93     18.15 o 
  24  22   2      128.25      119.37     10.74 o 
  25  22   2      427.13      440.21     25.53 o 
  26  22   2      489.13      473.17     22.42 o 
  27  22   2      657.49      642.68     23.38 o 
  28  22   2       87.05       71.86     11.46 o 
  29  22   2      187.22      150.88     23.63 o 
  30  22   2      241.72      198.87     19.10 o 
  31  22   2      154.96      134.88     18.14 o 
 -31  23   2      399.17      520.44     42.73 o 
 -30  23   2      119.97      118.17     22.92 o 
 -29  23   2       19.85       13.61     13.13 o 
 -28  23   2       78.44       66.37     19.34 o 
 -27  23   2       10.58        6.68      7.88 o 
 -26  23   2     1263.43     1208.97     33.19 o 
 -25  23   2      139.21      121.75     11.22 o 
 -24  23   2      283.02      291.50     15.28 o 
 -23  23   2      306.36      318.71     15.99 o 
 -22  23   2      350.90      330.41     18.38 o 
 -21  23   2      156.01      161.62     10.74 o 
 -20  23   2     1515.47     1569.90     50.39 o 
 -19  23   2     5809.81     6023.72    164.73 o 
 -18  23   2     1943.44     1874.55     60.40 o 
 -17  23   2      148.34      170.46     12.42 o 
 -16  23   2      559.79      616.63     26.01 o 
 -15  23   2     1691.79     1649.90     56.57 o 
 -14  23   2      904.95      793.33     29.60 o 
 -13  23   2      289.54      286.00     13.37 o 
 -12  23   2      369.56      292.45     14.80 o 
 -11  23   2     1322.91     1218.02     42.25 o 
 -10  23   2      917.28      981.20     34.87 o 
  -9  23   2     2713.52     3008.51     91.68 o 
  -8  23   2     1759.18     2080.81     63.04 o 
  -7  23   2     1144.14     1031.55     35.83 o 
  -6  23   2      179.04      196.00     12.65 o 
  -5  23   2     1379.89     1821.53     57.05 o 
  -4  23   2       40.50        0.72      5.25 o 
  -3  23   2      863.01      944.89     29.12 o 
  -2  23   2     2275.06     2275.38     72.33 o 
  -1  23   2     1830.35     1855.20     57.29 o 
   0  23   2     1993.73     2248.17     73.29 o 
   1  23   2     1828.83     1836.57     61.60 o 
   2  23   2     2254.85     2215.70     63.04 o 
   3  23   2      859.67      949.68     35.59 o 
   4  23   2       46.32       12.89      5.01 o 
   5  23   2     1386.71     1771.90     57.05 o 
   6  23   2      175.53      197.43     11.46 o 
   7  23   2     1146.34     1062.11     38.66 o 
   8  23   2     1762.79     2067.45     64.95 o 
   9  23   2     2712.37     2880.80     85.94 o 
  10  23   2      888.95      906.24     28.88 o 
  11  23   2     1308.10     1276.03     42.01 o 
  12  23   2      364.16      259.02     12.65 o 
  13  23   2      287.41      288.87     15.04 o 
  14  23   2      898.91      778.53     27.21 o 
  15  23   2     1685.14     1669.24     55.38 o 
  16  23   2      565.63      586.31     26.25 o 
  17  23   2      148.45      213.67     12.65 o 
  18  23   2     1928.81     1881.69     63.51 o 
  19  23   2     5824.79     5911.06    163.05 o 
  20  23   2     1510.96     1415.23     47.28 o 
  21  23   2      159.72      171.89     11.70 o 
  22  23   2      357.75      328.02     17.43 o 
  23  23   2      305.44      345.45     19.34 o 
  24  23   2      281.88      301.28     14.80 o 
  25  23   2      140.79      136.08     10.50 o 
  26  23   2     1271.71     1250.26     42.01 o 
  27  23   2       10.68        4.54     10.27 o 
  28  23   2       75.76       36.29     10.98 o 
  29  23   2       18.42       22.44     13.37 o 
  30  23   2      120.92       89.53     18.62 o 
  31  23   2      398.17      448.35     42.73 o 
 -30  24   2      312.02      337.09     30.08 o 
 -29  24   2       46.97       36.29     14.56 o 
 -28  24   2      216.17      242.08     27.93 o 
 -27  24   2       18.09       10.50      7.88 o 
 -26  24   2      508.39      512.06     24.82 o 
 -25  24   2      165.39      164.97     15.52 o 
 -24  24   2      239.01      253.06     16.71 o 
 -23  24   2      670.14      662.47     29.84 o 
 -22  24   2      649.48      638.37     28.41 o 
 -21  24   2     1900.53     1955.94     68.02 o 
 -20  24   2      178.30      158.52     10.50 o 
 -19  24   2     1791.90     1710.30     53.70 o 
 -18  24   2      897.30      973.30     40.10 o 
 -17  24   2     1393.15     1344.77     46.08 o 
 -16  24   2     1831.48     1773.77     56.09 o 
 -15  24   2      169.16      168.78     12.89 o 
 -14  24   2      349.13      384.36     17.43 o 
 -13  24   2      472.75      514.22     20.55 o 
 -12  24   2     1292.76     1304.68     45.60 o 
 -11  24   2      894.96      845.35     29.12 o 
 -10  24   2      460.38      418.03     18.39 o 
  -9  24   2     2882.96     2749.75     80.47 o 
  -8  24   2     3961.02     3992.10    118.65 o 
  -7  24   2      335.58      551.00     21.98 o 
  -6  24   2     3589.93     3927.15    112.43 o 
  -5  24   2     1974.43     1933.04     57.53 o 
  -4  24   2      160.58      309.16     14.32 o 
  -3  24   2     2703.07     2418.61     70.18 o 
  -2  24   2      934.01     1084.09     39.14 o 
  -1  24   2      546.78      411.81     19.35 o 
   0  24   2       31.10        7.16      5.25 o 
   1  24   2      549.25      454.06     20.55 o 
   2  24   2      909.36     1086.01     33.67 o 
   3  24   2     2694.55     2477.82     71.61 o 
   4  24   2      163.27      307.96     14.80 o 
   5  24   2     1961.38     1955.70     59.68 o 
   6  24   2     3554.57     3566.22    100.02 o 
   7  24   2      340.16      492.04     19.83 o 
   8  24   2     3968.06     3966.81    110.31 o 
   9  24   2     2868.89     2811.11     74.49 o 
  10  24   2      463.93      444.76     17.67 o 
  11  24   2      892.88      911.98     34.87 o 
  12  24   2     1279.02     1292.03     47.04 o 
  13  24   2      475.07      510.67     21.26 o 
  14  24   2      341.12      351.18     16.71 o 
  15  24   2      170.41      154.70     11.46 o 
  16  24   2     1825.79     1787.66     59.92 o 
  17  24   2     1376.74     1361.49     50.87 o 
  18  24   2      914.53      971.90     37.94 o 
  19  24   2     1809.03     1840.40     58.01 o 
  20  24   2      180.97      156.85     12.65 o 
  21  24   2     1900.38     1860.71     67.54 o 
  22  24   2      648.32      599.24     23.86 o 
  23  24   2      672.96      721.20     31.52 o 
  24  24   2      233.08      266.19     17.43 o 
  25  24   2      162.40      173.56     13.37 o 
  26  24   2      510.09      543.34     24.82 o 
  27  24   2       17.47       12.18      8.59 o 
  28  24   2      216.86      270.25     24.59 o 
  29  24   2       47.58       34.14     16.95 o 
  30  24   2      311.87      344.73     30.56 o 
  31  24   2       57.70       32.95     18.38 o 
 -30  25   2      243.84      318.23     38.20 o 
 -29  25   2      146.94      153.98     27.93 o 
 -28  25   2      411.48      376.96     35.57 o 
 -27  25   2      250.38      235.15     21.96 o 
 -26  25   2      341.27      286.00     18.14 o 
 -25  25   2      188.45      225.36     16.71 o 
 -24  25   2       35.28       38.91      9.31 o 
 -23  25   2      513.57      533.09     23.62 o 
 -22  25   2     2293.70     2290.18     74.73 o 
 -21  25   2      284.26      275.98     15.28 o 
 -20  25   2      362.43      301.52     18.14 o 
 -19  25   2      345.94      423.97     19.83 o 
 -18  25   2      764.89      643.16     24.10 o 
 -17  25   2      143.95      139.90      9.55 o 
 -16  25   2      304.28      341.39     17.67 o 
 -15  25   2     3097.12     3015.69     86.18 o 
 -14  25   2      723.47      678.95     25.53 o 
 -13  25   2     1216.71     1163.84     41.77 o 
 -12  25   2      600.54      697.82     28.17 o 
 -11  25   2      851.26      778.77     29.36 o 
 -10  25   2     2442.74     2518.15    107.92 o 
  -9  25   2     1890.10     2003.21     62.32 o 
  -8  25   2     5940.40     6271.76    161.62 o 
  -7  25   2      736.66      998.40     37.46 o 
  -6  25   2     1540.34     1485.17     47.99 o 
  -5  25   2     3621.21     3494.36    104.57 o 
  -4  25   2     2112.68     2142.41     61.60 o 
  -3  25   2     4436.08     4429.72    125.35 o 
  -2  25   2     3338.39     3453.51     93.36 o 
  -1  25   2     1964.87     1800.06     57.05 o 
   0  25   2        2.98        9.55      5.73 o 
   1  25   2     1957.22     1756.86     48.47 o 
   2  25   2     3366.33     3618.48    115.78 o 
   3  25   2     4471.72     4399.64    114.10 o 
   4  25   2     2079.37     2071.00     66.39 o 
   5  25   2     3650.58     3558.80     99.30 o 
   6  25   2     1521.78     1638.68     59.68 o 
   7  25   2      731.91      979.76     34.87 o 
   8  25   2     5951.58     6651.13    191.46 o 
   9  25   2     1876.71     2018.02     66.83 o 
  10  25   2     2450.37     2465.41     74.25 o 
  11  25   2      856.69      860.63     53.94 o 
  12  25   2      593.26      650.30     25.05 o 
  13  25   2     1220.24     1097.22     37.70 o 
  14  25   2      721.35      666.54     28.41 o 
  15  25   2     3108.76     2930.00     96.67 o 
  16  25   2      302.09      305.82     18.14 o 
  17  25   2      144.31      146.58     15.04 o 
  18  25   2      778.91      663.19     24.10 o 
  19  25   2      346.06      362.87     17.19 o 
  20  25   2      361.68      325.63     16.71 o 
  21  25   2      276.42      285.29     15.28 o 
  22  25   2     2277.18     2346.76     67.54 o 
  23  25   2      519.66      521.40     23.62 o 
  24  25   2       35.30       41.54      9.31 o 
  25  25   2      189.08      213.43     14.80 o 
  26  25   2      342.39      293.64     20.53 o 
  27  25   2      248.39      220.35     17.19 o 
  28  25   2      414.99      446.67     34.39 o 
  29  25   2      147.51      161.14     30.08 o 
  30  25   2      242.56      356.43     40.59 o 
  31  25   2       82.98       63.74     28.17 o 
 -30  26   2      488.19      476.28     32.95 o 
 -29  26   2       16.87        6.45     17.43 o 
 -28  26   2      340.99      284.09     30.08 o 
 -27  26   2       31.81       32.71     16.47 o 
 -26  26   2       43.96       39.63     10.27 o 
 -25  26   2        5.46        5.25      8.59 o 
 -24  26   2       80.39      100.51     12.18 o 
 -23  26   2        2.92        2.39      9.31 o 
 -22  26   2      132.40      149.21     12.42 o 
 -21  26   2      178.26      180.48     12.65 o 
 -20  26   2      299.79      333.04     20.77 o 
 -19  26   2      325.80      364.31     17.67 o 
 -18  26   2     1007.81      936.08     36.54 o 
 -17  26   2      448.05      486.05     19.83 o 
 -16  26   2      114.75      141.57     15.04 o 
 -15  26   2      647.19      715.25     30.08 o 
 -14  26   2      554.66      608.05     29.12 o 
 -13  26   2     1231.01     1351.23     48.47 o 
 -12  26   2       90.59       88.33      8.59 o 
 -11  26   2     1688.88     1689.75     59.92 o 
 -10  26   2     1093.91     1162.41     41.05 o 
  -9  26   2     3490.10     3595.34    103.13 o 
  -8  26   2      808.94      944.42     35.11 o 
  -7  26   2     1174.78     1132.57     36.54 o 
  -6  26   2     1876.09     2045.70     61.36 o 
  -5  26   2      210.26      160.43     10.74 o 
  -4  26   2     1255.64     1380.12     51.82 o 
  -3  26   2     1032.72     1121.31     34.39 o 
  -2  26   2     5379.12     5403.02    161.62 o 
  -1  26   2     1414.12     1562.52     50.63 o 
   0  26   2      272.98      395.58     18.38 o 
   1  26   2     1429.20     1579.48     53.22 o 
   2  26   2     5380.01     5255.49    140.63 o 
   3  26   2     1028.54     1169.55     38.42 o 
   4  26   2     1267.25     1350.28     44.40 o 
   5  26   2      197.96      149.21     10.03 o 
   6  26   2     1849.63     1784.78     56.09 o 
   7  26   2     1162.83     1148.08     40.57 o 
   8  26   2      803.82      927.02     32.95 o 
   9  26   2     3501.18     3975.15    118.89 o 
  10  26   2     1088.35     1193.45     41.29 o 
  11  26   2     1675.38     1635.81     61.36 o 
  12  26   2       89.19       83.32      8.83 o 
  13  26   2     1228.84     1331.65     49.91 o 
  14  26   2      560.20      623.81     25.29 o 
  15  26   2      652.13      694.23     28.65 o 
  16  26   2      118.86      122.23     10.98 o 
  17  26   2      442.72      426.37     27.21 o 
  18  26   2      983.64      953.75     39.14 o 
  19  26   2      319.76      336.61     18.86 o 
  20  26   2      293.80      293.16     17.43 o 
  21  26   2      177.95      206.27     12.42 o 
  22  26   2      130.53      131.07     10.74 o 
  23  26   2        2.55       -7.16      8.12 o 
  24  26   2       76.65       84.75     12.42 o 
  25  26   2        5.82       -2.39      8.36 o 
  26  26   2       44.46       53.72     10.74 o 
  27  26   2       30.55       47.99     11.70 o 
  28  26   2      341.54      297.46     27.93 o 
  29  26   2       17.23       17.43     17.43 o 
  30  26   2      488.76      497.98     50.39 o 
 -30  27   2      454.09      457.89     34.87 o 
 -29  27   2      316.09      321.10     37.72 o 
 -28  27   2      169.14      177.62     25.78 o 
 -27  27   2      130.85      112.92     20.53 o 
 -26  27   2      511.18      374.81     22.20 o 
 -25  27   2      283.78      267.62     16.47 o 
 -24  27   2      337.74      352.13     21.96 o 
 -23  27   2      527.40      497.98     26.01 o 
 -22  27   2      174.87      244.70     15.99 o 
 -21  27   2     1975.96     2071.24     71.13 o 
 -20  27   2      444.98      404.66     20.07 o 
 -19  27   2      854.92      771.11     37.22 o 
 -18  27   2      266.09      259.50     17.67 o 
 -17  27   2     2705.63     2586.21     88.33 o 
 -16  27   2      440.04      469.57     33.19 o 
 -15  27   2     1564.42     1671.36     61.84 o 
 -14  27   2      771.38      832.95     32.00 o 
 -13  27   2     1211.54     1084.09     36.78 o 
 -12  27   2      161.71      169.98     12.42 o 
 -11  27   2       88.15       84.75      8.59 o 
 -10  27   2     1939.24     1861.42     61.84 o 
  -9  27   2     1431.76     1252.41     40.10 o 
  -8  27   2      364.93      452.42     21.26 o 
  -7  27   2      226.55      317.99     15.75 o 
  -6  27   2     1130.23     1076.91     38.18 o 
  -5  27   2      479.63      540.75     22.90 o 
  -4  27   2     2201.87     2088.91     63.04 o 
  -3  27   2     1123.89     1353.87     43.93 o 
  -2  27   2     3862.39     3834.56    111.71 o 
  -1  27   2     1141.71     1013.20     35.11 o 
   0  27   2      264.06      427.09     21.03 o 
   1  27   2     1120.81     1051.38     44.16 o 
   2  27   2     3861.39     3708.96    105.05 o 
   3  27   2     1135.67     1253.85     42.73 o 
   4  27   2     2191.81     2163.16     68.26 o 
   5  27   2      475.17      508.99     20.55 o 
   6  27   2     1121.05     1046.83     36.78 o 
   7  27   2      227.77      306.53     15.04 o 
   8  27   2      378.81      458.60     18.63 o 
   9  27   2     1416.63     1330.45     41.53 o 
  10  27   2     1974.26     2079.38     62.08 o 
  11  27   2       86.44       95.02     10.03 o 
  12  27   2      161.19      148.01     11.70 o 
  13  27   2     1185.60     1172.66     43.69 o 
  14  27   2      777.84      790.70     29.60 o 
  15  27   2     1571.70     1644.39     53.70 o 
  16  27   2      437.68      526.67     21.26 o 
  17  27   2     2709.89     2686.23    104.09 o 
  18  27   2      272.49      291.73     15.28 o 
  19  27   2      850.21      744.62     30.56 o 
  20  27   2      442.47      417.31     20.07 o 
  21  27   2     1973.91     2086.28     66.83 o 
  22  27   2      173.23      204.35     13.13 o 
  23  27   2      520.37      453.58     25.77 o 
  24  27   2      336.79      375.05     21.72 o 
  25  27   2      287.11      294.83     17.43 o 
  26  27   2      511.52      422.34     21.74 o 
  27  27   2      132.47      147.77     25.78 o 
  28  27   2      171.59      185.50     28.17 o 
  29  27   2      317.66      263.56     31.51 o 
  30  27   2      452.79      435.70     46.56 o 
 -29  28   2      589.15      533.33     51.82 o 
 -28  28   2      290.60      333.04     28.89 o 
 -27  28   2     1296.22     1313.05     75.92 o 
 -26  28   2      196.77      214.86     25.78 o 
 -25  28   2      307.07      332.32     19.58 o 
 -24  28   2      403.91      432.59     21.50 o 
 -23  28   2     1412.96     1376.29     55.38 o 
 -22  28   2       92.34      109.34     12.89 o 
 -21  28   2      167.35      134.88     10.74 o 
 -20  28   2      289.67      305.10     19.58 o 
 -19  28   2       31.79       27.69      7.88 o 
 -18  28   2      384.06      400.36     21.03 o 
 -17  28   2      240.47      234.92     14.80 o 
 -16  28   2      606.95      621.42     34.87 o 
 -15  28   2     1032.92     1196.76     41.77 o 
 -14  28   2       27.22       22.20      7.64 o 
 -13  28   2     1000.00     1044.95     38.90 o 
 -12  28   2      723.89      758.70     32.00 o 
 -11  28   2      728.98      802.63     28.88 o 
 -10  28   2      402.16      416.83     18.87 o 
  -9  28   2      152.23      183.59     17.43 o 
  -8  28   2       37.94       43.45      8.35 o 
  -7  28   2      839.58      869.21     34.87 o 
  -6  28   2      268.58      247.57     12.89 o 
  -5  28   2     2505.27     2591.20     84.74 o 
  -4  28   2     5571.68     5770.66    171.87 o 
  -3  28   2      578.34      694.71     28.17 o 
  -2  28   2       23.31        5.01      6.68 o 
  -1  28   2     1621.91     1610.04     53.22 o 
   0  28   2      199.33      272.63     14.80 o 
   1  28   2     1595.91     1609.08     52.02 o 
   2  28   2       23.91        4.77      6.68 o 
   3  28   2      574.58      666.54     27.21 o 
   4  28   2     5571.00     5847.30    164.73 o 
   5  28   2     2520.22     2560.40     80.71 o 
   6  28   2      265.65      258.79     12.42 o 
   7  28   2      849.88      786.39     28.88 o 
   8  28   2       38.20       30.32      6.92 o 
   9  28   2      153.32      179.05     10.27 o 
  10  28   2      410.06      434.75     31.76 o 
  11  28   2      739.74      828.16     33.91 o 
  12  28   2      725.38      727.90     30.08 o 
  13  28   2      987.55     1073.12     37.02 o 
  14  28   2       31.46       40.82      8.59 o 
  15  28   2     1028.60     1085.05     41.77 o 
  16  28   2      615.67      588.46     27.21 o 
  17  28   2      230.94      235.15     15.28 o 
  18  28   2      389.00      385.79     20.53 o 
  19  28   2       32.91       29.13      8.83 o 
  20  28   2      288.06      289.82     16.71 o 
  21  28   2      164.65      139.18     13.61 o 
  22  28   2       94.09      108.86     12.89 o 
  23  28   2     1405.69     1407.09     59.92 o 
  24  28   2      402.71      411.33     22.66 o 
  25  28   2      306.92      379.35     21.72 o 
  26  28   2      194.02      196.95     16.95 o 
  27  28   2     1293.42     1341.46     77.12 o 
  28  28   2      292.69      337.57     28.89 o 
  29  28   2      588.85      567.00     49.43 o 
  30  28   2       21.79       29.36     30.08 o 
 -29  29   2      289.30      220.35     38.20 o 
 -28  29   2      212.42      251.15     37.24 o 
 -27  29   2      101.14       64.46     26.26 o 
 -26  29   2       67.60       93.34     26.74 o 
 -25  29   2       97.61      115.55     14.56 o 
 -24  29   2      611.67      613.80     28.41 o 
 -23  29   2      170.40      211.76     18.14 o 
 -22  29   2      556.22      564.37     25.29 o 
 -21  29   2     3297.95     3153.21     87.13 o 
 -20  29   2       35.64       32.47      8.12 o 
 -19  29   2      167.84      158.52     13.13 o 
 -18  29   2      176.62      134.17     11.46 o 
 -17  29   2     2544.97     2543.48     79.99 o 
 -16  29   2      561.96      539.07     25.53 o 
 -15  29   2      292.26      302.95     20.05 o 
 -14  29   2      402.10      389.38     19.58 o 
 -13  29   2     3577.64     3527.28    108.64 o 
 -12  29   2      398.64      354.76     17.43 o 
 -11  29   2      127.06      122.47      9.79 o 
 -10  29   2     1457.42     1410.92     45.36 o 
  -9  29   2     3983.39     4196.93    119.85 o 
  -8  29   2      217.00      232.76     13.85 o 
  -7  29   2       77.62       73.53      9.31 o 
  -6  29   2      336.15      311.55     15.75 o 
  -5  29   2     2276.59     2583.82     79.03 o 
  -4  29   2      186.23      204.35     12.89 o 
  -3  29   2      683.29      643.88     30.56 o 
  -2  29   2     1548.87     1713.89     50.39 o 
  -1  29   2      941.46     1008.89     34.39 o 
   0  29   2        0.40        2.63      6.21 o 
   1  29   2      930.32      994.33     33.19 o 
   2  29   2     1533.95     1808.40     61.60 o 
   3  29   2      705.88      660.12     26.25 o 
   4  29   2      188.02      235.39     14.32 o 
   5  29   2     2258.45     2581.90     79.03 o 
   6  29   2      355.14      349.50     18.86 o 
   7  29   2       75.22       75.92      7.88 o 
   8  29   2      221.17      246.37     15.04 o 
   9  29   2     4048.29     4212.21    125.35 o 
  10  29   2     1473.35     1417.34     51.11 o 
  11  29   2      125.37      121.04     11.46 o 
  12  29   2      405.73      388.90     18.86 o 
  13  29   2     3594.61     3856.50    106.96 o 
  14  29   2      405.64      360.49     17.91 o 
  15  29   2      283.89      308.44     15.99 o 
  16  29   2      561.94      548.61     24.34 o 
  17  29   2     2526.08     2435.80     74.96 o 
  18  29   2      177.34      151.12     12.89 o 
  19  29   2      167.07      140.37     12.42 o 
  20  29   2       35.15       39.87      9.55 o 
  21  29   2     3283.89     3381.90     91.68 o 
  22  29   2      550.89      563.65     24.34 o 
  23  29   2      175.08      238.73     15.28 o 
  24  29   2      607.57      573.18     29.60 o 
  25  29   2       96.91      112.92     12.18 o 
  26  29   2       67.98      108.62     20.05 o 
  27  29   2       96.10      102.90     27.93 o 
  29  29   2      291.55      233.24     30.56 o 
 -28  30   2      281.03      310.59     38.44 o 
 -27  30   2      106.40      138.94     21.96 o 
 -26  30   2      120.69      131.07     32.47 o 
 -25  30   2       74.27       75.20     27.22 o 
 -24  30   2       67.70       63.50     12.18 o 
 -23  30   2      308.36      307.49     21.49 o 
 -22  30   2      344.30      321.10     18.62 o 
 -21  30   2      575.92      567.24     22.90 o 
 -20  30   2      255.89      200.78     13.61 o 
 -19  30   2       35.84       49.18      9.79 o 
 -18  30   2      222.17      237.78     16.23 o 
 -17  30   2      966.70     1004.82     35.35 o 
 -16  30   2      278.94      286.72     16.95 o 
 -15  30   2      567.44      539.79     23.38 o 
 -14  30   2      859.30      815.75     31.76 o 
 -13  30   2     1505.96     1393.72     48.95 o 
 -12  30   2      485.49      513.98     24.58 o 
 -11  30   2      858.68      843.68     32.71 o 
 -10  30   2      468.65      514.22     27.93 o 
  -9  30   2        8.79       13.37      7.64 o 
  -8  30   2      938.01      966.88     37.70 o 
  -7  30   2      260.23      250.19     13.61 o 
  -6  30   2      323.33      367.89     17.19 o 
  -5  30   2     1347.11     1324.98     46.80 o 
  -4  30   2      320.91      363.59     17.67 o 
  -3  30   2       68.86       95.97      9.07 o 
  -2  30   2     4164.33     4184.04    120.09 o 
  -1  30   2      150.37      217.25     14.32 o 
   0  30   2     1036.50     1133.04     43.69 o 
   1  30   2      161.66      245.89     13.13 o 
   2  30   2     4174.66     4360.70    120.33 o 
   3  30   2       68.68       82.60     10.27 o 
   4  30   2      325.05      379.83     18.86 o 
   5  30   2     1348.74     1337.39     47.99 o 
   6  30   2      322.38      379.83     18.14 o 
   7  30   2      259.18      283.62     15.52 o 
   8  30   2      935.12      926.54     39.62 o 
   9  30   2        9.73       20.77      8.12 o 
  10  30   2      483.35      509.23     23.38 o 
  11  30   2      866.82      861.11     35.59 o 
  12  30   2      484.06      510.67     23.86 o 
  13  30   2     1515.41     1462.46     48.71 o 
  14  30   2      868.91      873.52     34.39 o 
  15  30   2      567.56      552.68     27.21 o 
  16  30   2      279.78      277.65     16.71 o 
  17  30   2      948.81     1045.43     37.02 o 
  18  30   2      224.85      252.58     15.99 o 
  19  30   2       40.70       36.05      9.31 o 
  20  30   2      256.02      206.27     14.09 o 
  21  30   2      579.29      522.60     24.58 o 
  22  30   2      349.57      325.40     16.95 o 
  23  30   2      308.50      326.83     22.44 o 
  24  30   2       67.13       56.34     12.18 o 
  25  30   2       73.94       80.21     15.75 o 
  27  30   2      104.84      101.70     29.84 o 
  28  30   2      279.53      294.83     34.38 o 
 -27  31   2      101.40       59.92     23.39 o 
 -26  31   2      606.64      656.29     63.75 o 
 -25  31   2      425.58      413.72     47.04 o 
 -24  31   2      199.40      227.99     18.14 o 
 -23  31   2      111.50      103.13     12.65 o 
 -22  31   2      578.74      605.66     28.65 o 
 -21  31   2      912.97      836.30     30.80 o 
 -20  31   2       50.14       69.47     12.42 o 
 -19  31   2     1227.93     1295.86     47.52 o 
 -18  31   2      308.57      315.13     15.99 o 
 -17  31   2       12.66       16.00      8.83 o 
 -16  31   2      412.00      424.21     21.98 o 
 -15  31   2      207.63      202.68     14.80 o 
 -14  31   2      959.66      879.27     30.08 o 
 -13  31   2        9.23       10.74      8.59 o 
 -12  31   2      124.10      108.15     10.74 o 
 -11  31   2     1550.72     1777.60     58.01 o 
 -10  31   2     1873.64     1941.37     61.36 o 
  -9  31   2        6.94       13.37      7.64 o 
  -8  31   2     1016.23     1186.03     40.33 o 
  -7  31   2     1165.28     1215.63     41.53 o 
  -6  31   2      377.09      363.35     17.19 o 
  -5  31   2       37.31       67.80     10.27 o 
  -4  31   2     1237.71     1307.55     45.60 o 
  -3  31   2       77.22       66.85      8.12 o 
  -2  31   2     5069.82     5155.47    146.82 o 
  -1  31   2      288.16      295.79     15.99 o 
   0  31   2     4619.48     5083.10    137.28 o 
   1  31   2      283.33      335.42     17.19 o 
   2  31   2     5069.74     5388.70    152.56 o 
   3  31   2       79.01       72.34      9.07 o 
   4  31   2     1220.23     1286.28     48.71 o 
   5  31   2       40.60       63.03      7.88 o 
   6  31   2      396.36      361.68     16.47 o 
   7  31   2     1158.94     1164.32     37.22 o 
   8  31   2     1020.79     1156.66     40.10 o 
   9  31   2        7.12        2.15      8.12 o 
  10  31   2     1861.62     1892.42     67.30 o 
  11  31   2     1550.26     1794.56     58.73 o 
  12  31   2      126.79      128.20     13.37 o 
  13  31   2        9.81       12.89     10.98 o 
  14  31   2      959.55      869.93     31.76 o 
  15  31   2      216.44      241.84     15.99 o 
  16  31   2      414.17      407.06     18.87 o 
  17  31   2       12.56       21.49      9.31 o 
  18  31   2      315.06      320.14     19.34 o 
  19  31   2     1237.67     1343.34     45.12 o 
  20  31   2       51.18       63.50     10.27 o 
  21  31   2      917.06      833.43     34.15 o 
  22  31   2      583.46      641.97     26.25 o 
  23  31   2      114.47      144.91     13.37 o 
  24  31   2      203.42      219.40     23.87 o 
  25  31   2      424.85      355.00     31.51 o 
  26  31   2      606.74      644.84     50.39 o 
  27  31   2       98.44      137.03     24.59 o 
 -27  32   2      148.60      121.51     24.59 o 
 -26  32   2      145.20      186.21     24.59 o 
 -25  32   2       15.67       -5.01     24.83 o 
 -24  32   2      604.68      621.90     49.19 o 
 -23  32   2      152.27      127.48     23.63 o 
 -22  32   2      175.11      158.76     13.61 o 
 -21  32   2      245.01      261.65     16.23 o 
 -20  32   2      813.31      861.59     33.91 o 
 -19  32   2      343.22      334.94     17.67 o 
 -18  32   2      617.98      563.41     24.58 o 
 -17  32   2     1381.84     1282.49     46.32 o 
 -16  32   2     1082.26      975.93     36.78 o 
 -15  32   2     1035.16      986.47     39.14 o 
 -13  32   2     1609.50     1560.61     48.23 o 
 -12  32   2      193.67      197.43     13.13 o 
 -11  32   2     1141.65     1153.79     42.73 o 
 -10  32   2      834.04      778.53     31.28 o 
  -9  32   2      206.52      211.04     14.56 o 
  -8  32   2      345.85      392.72     20.05 o 
  -7  32   2     1418.31     1386.82     49.19 o 
  -6  32   2       10.83       11.70      7.88 o 
  -5  32   2      150.41      135.60     10.98 o 
  -4  32   2     1827.10     1974.81     60.16 o 
  -3  32   2      766.04      782.80     27.21 o 
  -2  32   2      712.94      759.66     35.11 o 
  -1  32   2      615.43      567.24     24.58 o 
   0  32   2       97.10       46.32      8.83 o 
   1  32   2      606.52      581.08     27.45 o 
   2  32   2      711.65      784.47     29.84 o 
   3  32   2      767.54      837.26     33.19 o 
   4  32   2     1807.39     1960.72     62.32 o 
   5  32   2      144.73      129.16     10.50 o 
   6  32   2       10.01       13.13      9.55 o 
   7  32   2     1419.38     1354.35     41.77 o 
   8  32   2      344.79      362.16     16.71 o 
   9  32   2      205.57      218.20     15.99 o 
  10  32   2      801.34      736.00     31.76 o 
  11  32   2     1131.05     1144.02     42.73 o 
  12  32   2      193.26      193.61     12.89 o 
  13  32   2     1594.41     1589.49     53.22 o 
  14  32   2     1957.50     2001.06     71.13 o 
  15  32   2     1035.54     1032.27     38.66 o 
  16  32   2     1077.18     1015.83     38.66 o 
  17  32   2     1382.35     1338.83     44.64 o 
  18  32   2      614.40      558.62     23.62 o 
  19  32   2      336.30      332.80     19.82 o 
  20  32   2      820.69      876.15     36.78 o 
  21  32   2      243.50      246.37     21.25 o 
  22  32   2      171.70      158.28     17.91 o 
  23  32   2      154.31      151.84     15.52 o 
  24  32   2      607.08      661.04     34.63 o 
  25  32   2       15.30       10.27     26.02 o 
  26  32   2      144.69      119.60     24.59 o 
  27  32   2      148.16      117.46     23.16 o 
 -26  33   2      188.40      194.81     30.56 o 
 -25  33   2       77.67       64.46     26.98 o 
 -24  33   2       16.59       16.47     19.81 o 
 -23  33   2      373.18      370.75     25.07 o 
 -22  33   2       75.22       57.77     12.65 o 
 -21  33   2      164.51      129.63     13.85 o 
 -20  33   2      856.96      794.01     30.08 o 
 -19  33   2      185.56      166.64     14.09 o 
 -18  33   2      380.48      361.44     18.38 o 
 -17  33   2      489.24      478.43     22.90 o 
 -16  33   2      105.52       62.55     10.50 o 
 -15  33   2      170.96      187.88     14.09 o 
 -14  33   2       89.16      105.28     11.22 o 
 -13  33   2      930.80      952.79     35.59 o 
 -12  33   2       52.42       68.28     12.42 o 
 -11  33   2       30.60       34.38     10.03 o 
 -10  33   2     1167.61     1161.69     42.25 o 
  -9  33   2      549.58      516.61     22.90 o 
  -8  33   2      124.13      118.89     12.65 o 
  -7  33   2     1196.37     1198.19     57.05 o 
  -6  33   2      871.85      816.95     31.76 o 
  -5  33   2      121.03      151.84     12.65 o 
  -4  33   2      946.66     1066.18     32.95 o 
  -3  33   2     1520.09     1665.89     55.14 o 
  -2  33   2     1102.37     1076.43     42.01 o 
  -1  33   2      738.42      796.64     30.08 o 
   0  33   2     1042.47     1149.76     41.77 o 
   1  33   2      739.71      809.77     36.31 o 
   2  33   2     1128.58     1127.54     42.25 o 
   3  33   2     1518.22     1613.83     58.25 o 
   4  33   2      919.43     1022.73     34.63 o 
   5  33   2      120.96      146.34     11.94 o 
   6  33   2      854.48      889.52     33.43 o 
   7  33   2     1191.86     1216.11     43.93 o 
   8  33   2      126.78      121.75     15.99 o 
   9  33   2      546.85      518.53     23.38 o 
  10  33   2     1180.01     1190.09     43.21 o 
  11  33   2       29.68       34.62     12.41 o 
  12  33   2       53.85       74.96     13.37 o 
  13  33   2      930.99      995.52     38.66 o 
  14  33   2       85.70      105.28     12.65 o 
  15  33   2      173.86      194.81     14.09 o 
  16  33   2      103.83       56.10     10.27 o 
  17  33   2      489.14      461.00     20.79 o 
  18  33   2      377.68      352.85     22.20 o 
  19  33   2      184.55      163.29     13.85 o 
  20  33   2      848.50      774.70     45.36 o 
  21  33   2      163.82      154.94     14.32 o 
  22  33   2       73.99       59.21     14.09 o 
  23  33   2      372.87      344.01     24.35 o 
  24  33   2       17.46       25.78     17.90 o 
  25  33   2       77.55      150.16     30.80 o 
  26  33   2      184.56      202.45     28.89 o 
 -25  34   2      110.06       90.72     31.27 o 
 -24  34   2      135.63      167.11     25.78 o 
 -23  34   2        2.45        0.48     16.47 o 
 -22  34   2      680.62      682.78     35.59 o 
 -21  34   2      269.17      260.70     16.95 o 
 -20  34   2       38.24       36.53     11.46 o 
 -19  34   2      905.38      913.38     45.60 o 
 -18  34   2      396.89      411.09     24.10 o 
 -17  34   2      368.18      331.84     17.67 o 
 -16  34   2      121.10      127.96     11.46 o 
 -15  34   2      461.11      450.27     22.90 o 
 -14  34   2      555.45      510.19     23.62 o 
 -13  34   2      100.93       97.17     12.89 o 
 -12  34   2      319.63      340.91     16.47 o 
 -11  34   2      343.58      373.38     19.58 o 
 -10  34   2     1499.98     1459.15     53.94 o 
  -9  34   2      494.03      445.72     20.55 o 
  -8  34   2     2860.65     2828.74     87.85 o 
  -7  34   2      487.30      471.97     21.98 o 
  -6  34   2      854.73      873.28     32.24 o 
  -5  34   2      117.79       95.97     12.42 o 
  -4  34   2      360.20      372.18     18.86 o 
  -3  34   2       42.91       46.79      8.59 o 
  -2  34   2     4783.40     4698.26    128.19 o 
  -1  34   2       11.97       13.85      8.36 o 
   0  34   2     1146.99     1251.69     49.19 o 
   1  34   2       11.02       23.87      9.07 o 
   2  34   2     4769.21     4624.73    127.23 o 
   3  34   2       42.59       44.40      7.64 o 
   4  34   2      367.75      396.06     18.38 o 
   5  34   2      115.13      107.43     10.27 o 
   6  34   2      856.05      961.61     33.67 o 
   7  34   2      492.86      504.92     23.62 o 
   8  34   2     2845.35     2723.02     87.13 o 
   9  34   2      490.59      418.99     19.59 o 
  10  34   2     1479.03     1376.77     42.97 o 
  11  34   2      343.93      385.08     19.10 o 
  12  34   2      323.33      323.96     16.95 o 
  13  34   2       98.12       87.14     12.18 o 
  14  34   2      560.76      546.69     23.38 o 
  15  34   2      459.01      447.39     21.26 o 
  16  34   2      126.25      100.98     13.61 o 
  17  34   2      363.94      288.63     17.43 o 
  18  34   2      407.73      418.03     19.59 o 
  19  34   2      905.58      895.26     34.87 o 
  20  34   2       38.44       48.70     10.27 o 
  21  34   2      270.07      294.83     21.72 o 
  22  34   2      681.97      670.13     28.41 o 
  23  34   2        2.33        8.59     13.61 o 
  24  34   2      134.11      160.91     28.41 o 
  25  34   2      110.32       71.86     29.60 o 
 -24  35   2      251.82      331.36     31.04 o 
 -23  35   2      102.42      110.77     24.11 o 
 -22  35   2       63.95       49.89     17.67 o 
 -21  35   2     1731.67     1802.70     71.13 o 
 -20  35   2      473.45      485.57     24.10 o 
 -19  35   2      390.56      364.54     20.05 o 
 -18  35   2      572.25      565.33     31.28 o 
 -17  35   2      198.07      183.59     14.56 o 
 -16  35   2       64.73       67.32     11.22 o 
 -15  35   2      126.34      124.62     13.37 o 
 -14  35   2     2460.43     2453.72     75.92 o 
 -13  35   2       26.55       31.99     12.89 o 
 -12  35   2     1624.29     1651.81     63.04 o 
 -11  35   2      764.73      691.12     32.71 o 
 -10  35   2     1598.25     1551.99     51.59 o 
  -9  35   2      413.31      353.80     21.25 o 
  -8  35   2     1512.06     1401.14     49.43 o 
  -7  35   2      502.26      585.87     26.73 o 
  -6  35   2       24.38       31.27      9.79 o 
  -5  35   2     2517.34     2483.08     78.79 o 
  -4  35   2      775.88      805.74     28.17 o 
  -3  35   2      189.28      191.94     12.18 o 
  -2  35   2     3987.00     4037.71    121.28 o 
  -1  35   2     3387.27     3347.27     98.10 o 
   0  35   2      518.25      508.27     24.82 o 
   1  35   2     3375.39     3522.77     99.06 o 
   2  35   2     3980.69     4000.68    119.61 o 
   3  35   2      180.60      196.24     14.56 o 
   4  35   2      781.46      912.90     34.87 o 
   5  35   2     2501.12     2482.12     76.88 o 
   6  35   2       21.80       17.67      8.59 o 
   7  35   2      504.53      533.09     22.22 o 
   8  35   2     1515.90     1413.55     52.02 o 
   9  35   2      422.72      437.38     23.62 o 
  10  35   2     1614.05     1501.40     51.82 o 
  11  35   2      762.51      645.56     28.41 o 
  12  35   2     1622.40     1690.71     56.33 o 
  13  35   2       24.75       44.16     12.18 o 
  14  35   2     2482.36     2419.09     74.49 o 
  15  35   2      126.05      158.04     17.67 o 
  16  35   2       65.98       78.30     14.09 o 
  17  35   2      196.97      196.71     17.19 o 
  18  35   2      571.96      512.30     22.66 o 
  19  35   2      387.45      386.51     26.98 o 
  20  35   2      472.80      457.65     26.97 o 
  21  35   2     1734.69     1725.34     63.51 o 
  22  35   2       63.27       53.00     15.99 o 
  23  35   2      101.94       83.08     20.05 o 
  24  35   2      256.00      255.21     32.23 o 
 -23  36   2      113.67      109.58     23.39 o 
 -22  36   2       56.60       37.48     17.90 o 
 -21  36   2       85.80       82.84     13.37 o 
 -20  36   2      220.56      206.74     17.43 o 
 -19  36   2       83.50       92.15     13.13 o 
 -18  36   2      232.60      233.24     16.47 o 
 -17  36   2      507.45      480.83     22.90 o 
 -16  36   2      357.33      334.23     24.11 o 
 -15  36   2      901.50      822.69     53.22 o 
 -14  36   2       86.96       86.42     11.94 o 
 -13  36   2     1127.02     1038.49     44.88 o 
 -12  36   2      860.04      787.11     31.52 o 
 -11  36   2      121.00      103.85     11.94 o 
 -10  36   2       20.61       31.51     10.74 o 
  -9  36   2        3.60       -2.15      9.31 o 
  -8  36   2     1255.04     1223.53     45.60 o 
  -7  36   2      202.77      222.98     14.09 o 
  -6  36   2      497.80      470.05     23.86 o 
  -5  36   2     3547.96     3328.44     91.20 o 
  -4  36   2      123.76      146.82     11.94 o 
  -3  36   2      684.77      652.94     25.29 o 
  -2  36   2      583.49      581.32     30.08 o 
  -1  36   2      274.68      286.00     19.58 o 
   0  36   2       97.48      107.67     12.42 o 
   1  36   2      262.48      264.76     14.80 o 
   2  36   2      581.60      612.60     26.25 o 
   3  36   2      679.09      653.65     29.60 o 
   4  36   2      122.99      147.30     15.75 o 
   5  36   2     3530.45     3343.00     94.07 o 
   6  36   2      499.87      514.70     21.98 o 
   7  36   2      202.00      245.42     15.28 o 
   8  36   2     1273.36     1129.45     48.71 o 
   9  36   2        3.10       -9.55      9.55 o 
  10  36   2       17.09        8.36     11.70 o 
  11  36   2      121.43      112.20     12.89 o 
  12  36   2      864.01      909.35     55.85 o 
  13  36   2     1133.25     1178.41     50.39 o 
  14  36   2       85.83      112.20     14.09 o 
  15  36   2      897.76      883.30     37.02 o 
  16  36   2      354.98      320.38     24.59 o 
  17  36   2      514.63      489.88     27.93 o 
  18  36   2      241.29      261.65     16.95 o 
  19  36   2       84.32      110.54     15.75 o 
  20  36   2      221.32      221.55     17.91 o 
  21  36   2       84.78       79.50     16.47 o 
  22  36   2       54.43       18.14     18.14 o 
  23  36   2      109.39      128.68     24.11 o 
 -21  37   2      106.79      124.86     18.38 o 
 -20  37   2      170.96      201.73     15.52 o 
 -19  37   2      137.78       91.20     15.52 o 
 -18  37   2      673.37      707.35     33.91 o 
 -17  37   2      391.47      390.33     23.39 o 
 -16  37   2      165.17      166.40     15.04 o 
 -15  37   2      137.61      159.95     24.35 o 
 -14  37   2      805.43      741.74     37.02 o 
 -13  37   2      119.81      141.09     14.80 o 
 -12  37   2     1236.10     1306.11     49.43 o 
 -11  37   2       82.52       80.93     11.22 o 
 -10  37   2      595.89      587.99     30.32 o 
  -9  37   2     2011.17     1930.16     97.39 o 
  -8  37   2     2064.77     1879.78     68.02 o 
  -7  37   2      261.94      240.64     16.71 o 
  -6  37   2      379.84      413.96     22.22 o 
  -5  37   2      253.16      252.82     15.99 o 
  -4  37   2      379.00      311.55     17.67 o 
  -3  37   2     1416.80     1417.82     47.99 o 
  -2  37   2      144.96      170.46     15.28 o 
  -1  37   2      115.33      139.42     13.37 o 
   0  37   2        0.97        4.30     10.98 o 
   1  37   2      114.34      137.03     11.70 o 
   2  37   2      139.49      143.48     12.18 o 
   3  37   2     1410.33     1359.57     44.64 o 
   4  37   2      379.14      368.37     21.01 o 
   5  37   2      257.35      241.84     16.47 o 
   6  37   2      394.47      404.90     21.98 o 
   7  37   2      259.88      237.30     16.71 o 
   8  37   2     2063.79     1895.53     65.19 o 
   9  37   2     2025.93     2073.87     70.90 o 
  10  37   2      594.32      557.43     25.77 o 
  11  37   2       82.42       83.56     12.42 o 
  12  37   2     1234.56     1239.49     47.28 o 
  13  37   2      117.08      134.41     17.67 o 
  14  37   2      794.46      841.76     42.73 o 
  15  37   2      136.48      168.54     15.28 o 
  16  37   2      165.43      203.64     17.91 o 
  17  37   2      393.98      386.03     19.58 o 
  18  37   2      668.45      705.44     35.83 o 
  19  37   2      142.46      118.17     16.95 o 
  20  37   2      173.09      179.29     16.71 o 
  21  37   2      109.74      101.70     16.23 o 
 -20  38   2      418.69      466.98     39.14 o 
 -19  38   2      955.43      872.56     32.48 o 
 -18  38   2        7.09       21.49     13.61 o 
 -17  38   2      588.59      605.90     35.83 o 
 -16  38   2       82.10       68.76     13.37 o 
 -15  38   2      457.58      389.14     23.16 o 
 -14  38   2      271.75      249.48     19.34 o 
 -13  38   2      540.35      501.09     25.05 o 
 -12  38   2       44.93       60.64     12.65 o 
 -11  38   2       46.80       58.25     11.22 o 
 -10  38   2      153.40      153.98     14.09 o 
  -9  38   2      285.78      289.11     18.86 o 
  -8  38   2      258.87      251.39     15.99 o 
  -7  38   2      101.31      113.87     15.28 o 
  -6  38   2      208.34      194.81     14.80 o 
  -5  38   2      110.84      113.16     12.65 o 
  -4  38   2      265.01      257.12     26.74 o 
  -3  38   2      539.87      579.65     26.25 o 
  -2  38   2     1042.11     1061.39     40.57 o 
  -1  38   2     1080.15     1076.67     41.77 o 
   0  38   2      338.43      314.89     18.62 o 
   1  38   2     1068.51     1043.28     37.46 o 
   2  38   2     1045.08     1085.29     39.14 o 
   3  38   2      547.04      561.97     29.60 o 
   4  38   2      268.47      284.57     24.59 o 
   5  38   2       96.00       90.48     11.70 o 
   6  38   2      208.71      194.09     25.31 o 
   7  38   2       98.70      123.67     14.32 o 
   8  38   2      258.51      247.33     16.71 o 
   9  38   2      288.30      276.45     16.71 o 
  10  38   2      153.25      185.50     13.85 o 
  11  38   2       47.01       52.76     12.89 o 
  12  38   2       45.85       42.49     11.46 o 
  13  38   2      551.61      513.74     27.93 o 
  14  38   2      270.98      228.23     15.75 o 
  15  38   2      461.10      395.11     24.11 o 
  16  38   2       78.97       48.94     12.18 o 
  17  38   2      587.96      610.69     30.08 o 
  18  38   2        6.97       -1.67     12.41 o 
  19  38   2      945.98      980.72     67.54 o 
  20  38   2      421.03      425.65     23.38 o 
 -19  39   2      223.12      240.40     21.49 o 
 -18  39   2      224.02      234.92     18.14 o 
 -17  39   2      273.65      285.29     20.53 o 
 -16  39   2      559.75      497.50     28.65 o 
 -15  39   2      613.85      651.74     45.12 o 
 -14  39   2      132.44      123.19     17.67 o 
 -13  39   2      654.05      841.76     49.19 o 
 -12  39   2      130.18      149.21     15.99 o 
 -11  39   2       33.85       23.40     13.13 o 
 -10  39   2     1255.40     1299.65     44.40 o 
  -9  39   2      857.11      846.07     35.11 o 
  -8  39   2      349.71      366.70     19.34 o 
  -7  39   2       18.85        6.45     10.98 o 
  -6  39   2       55.23       39.87     11.70 o 
  -5  39   2     1045.52     1017.47     57.77 o 
  -4  39   2        2.13       11.70     13.37 o 
  -3  39   2     2382.06     2313.32     80.71 o 
  -2  39   2      422.00      410.61     25.05 o 
  -1  39   2      337.86      349.98     21.01 o 
   0  39   2       56.84       57.53     11.46 o 
   1  39   2      321.53      329.69     18.38 o 
   2  39   2      422.25      442.13     21.50 o 
   3  39   2     2373.23     2354.62     89.53 o 
   4  39   2        2.76        3.10     10.74 o 
   5  39   2     1026.28      869.69     39.86 o 
   6  39   2       58.13       42.73     12.42 o 
   7  39   2       17.92        5.73     12.41 o 
   8  39   2      353.72      391.28     24.59 o 
   9  39   2      853.79      766.56     33.19 o 
  10  39   2     1259.34     1337.87     52.26 o 
  11  39   2       35.82       43.45     11.22 o 
  12  39   2      128.19      130.59     12.65 o 
  13  39   2      650.38      649.11     29.36 o 
  14  39   2      130.70      141.57     15.75 o 
  15  39   2      612.29      632.39     28.41 o 
  16  39   2      563.45      500.37     28.65 o 
  17  39   2      282.73      308.92     19.82 o 
  18  39   2      222.58      241.12     20.53 o 
  19  39   2      216.41      207.46     17.91 o 
 -17  40   2      203.10      183.82     19.10 o 
 -16  40   2      426.50      376.96     24.59 o 
 -15  40   2      704.94      734.36     31.76 o 
 -14  40   2      269.43      283.14     21.25 o 
 -13  40   2      564.42      602.79     29.12 o 
 -12  40   2      155.11      114.83     15.75 o 
 -11  40   2      119.01      112.68     15.75 o 
 -10  40   2       42.93       31.99     11.70 o 
  -9  40   2       14.11       17.90     11.22 o 
  -8  40   2      288.47      268.81     21.25 o 
  -7  40   2      130.63      151.12     15.04 o 
  -6  40   2       92.92      105.76     14.80 o 
  -5  40   2      762.79      810.49     33.91 o 
  -4  40   2      665.72      731.49     48.95 o 
  -3  40   2      137.08      109.10     12.65 o 
  -2  40   2      382.11      359.53     22.92 o 
  -1  40   2     1192.26     1186.27     47.99 o 
   0  40   2       20.83       12.65      9.31 o 
   1  40   2     1197.19     1234.26     44.16 o 
   2  40   2      386.70      388.18     22.68 o 
   3  40   2      133.32      127.96     14.09 o 
   4  40   2      654.21      631.43     29.12 o 
   5  40   2      749.43      767.52     50.63 o 
   6  40   2       94.45       88.33     12.89 o 
   7  40   2      134.79      169.74     15.99 o 
   8  40   2      291.72      327.07     19.34 o 
   9  40   2       14.18       14.80     11.70 o 
  10  40   2       41.35       53.48     13.61 o 
  11  40   2      121.49      137.27     15.52 o 
  12  40   2      151.68      150.64     17.91 o 
  13  40   2      561.70      604.22     29.84 o 
  14  40   2      270.30      266.90     18.62 o 
  15  40   2      699.52      719.76     33.91 o 
  16  40   2      425.92      404.90     24.82 o 
  17  40   2      207.39      199.58     17.43 o 
 -15  41   2      142.02      147.77     15.75 o 
 -14  41   2     1008.64      966.40     43.21 o 
 -13  41   2      958.78      900.97     35.83 o 
 -12  41   2      152.67      191.70     17.19 o 
 -11  41   2      359.88      370.04     22.44 o 
 -10  41   2       65.72       49.42     11.94 o 
  -9  41   2      367.41      339.72     21.25 o 
  -8  41   2      419.57      466.26     26.97 o 
  -7  41   2       78.78       86.18     14.32 o 
  -6  41   2      121.55      135.84     15.52 o 
  -5  41   2      204.88      179.05     13.61 o 
  -4  41   2      610.08      644.60     30.32 o 
  -3  41   2      347.70      397.49     22.92 o 
  -2  41   2       41.42       39.63     11.22 o 
  -1  41   2      173.10      216.77     20.53 o 
   0  41   2      420.06      450.74     26.49 o 
   1  41   2      183.57      197.91     16.71 o 
   2  41   2       43.06       33.42     10.03 o 
   3  41   2      355.85      420.90     26.01 o 
   4  41   2      627.58      700.93     37.94 o 
   5  41   2      209.96      194.09     19.34 o 
   6  41   2      122.37      128.20     13.61 o 
   7  41   2       78.67       71.14     13.37 o 
   8  41   2      421.84      468.14     24.34 o 
   9  41   2      357.46      334.94     21.01 o 
  10  41   2       69.75       48.46     12.89 o 
  11  41   2      352.30      363.59     22.20 o 
  12  41   2      151.44      198.39     19.58 o 
  13  41   2      965.19      991.69     41.05 o 
  14  41   2     1016.11     1034.18     42.01 o 
  15  41   2      139.97      158.52     18.62 o 
 -13  42   2      203.01      193.14     17.91 o 
 -12  42   2       84.83       95.97     14.32 o 
 -11  42   2      318.58      311.79     18.62 o 
 -10  42   2      453.20      408.21     24.34 o 
  -9  42   2       30.86       39.63     11.46 o 
  -8  42   2      293.94      292.21     19.58 o 
  -7  42   2      135.41      135.60     16.95 o 
  -6  42   2      561.11      539.07     26.73 o 
  -5  42   2      808.66      941.58     38.66 o 
  -4  42   2      330.70      359.06     24.11 o 
  -3  42   2      581.17      610.21     42.97 o 
  -2  42   2       79.58       54.67     11.46 o 
  -1  42   2      592.32      598.04     28.65 o 
   0  42   2     2025.91     2148.35     71.85 o 
   1  42   2      594.25      559.82     28.65 o 
   2  42   2       77.62       81.17     13.13 o 
   3  42   2      585.49      565.80     31.28 o 
   4  42   2      332.66      338.52     27.46 o 
   5  42   2      814.35      906.48     37.02 o 
   6  42   2      570.56      516.61     28.17 o 
   7  42   2      133.45      101.94     13.13 o 
   8  42   2      302.52      351.65     20.29 o 
   9  42   2       30.37       62.31     12.89 o 
  10  42   2      455.16      447.39     23.86 o 
  11  42   2      317.95      303.67     22.92 o 
  12  42   2       89.82      121.04     13.61 o 
  13  42   2      193.31      190.99     18.14 o 
 -10  43   2       36.24       19.81     14.80 o 
  -9  43   2      169.39      164.97     18.14 o 
  -8  43   2      319.95      317.75     24.83 o 
  -7  43   2      234.33      193.61     15.52 o 
  -6  43   2       97.35       95.26     12.42 o 
  -5  43   2       91.23       99.07     14.80 o 
  -4  43   2     2171.13     2213.78     76.40 o 
  -3  43   2      464.35      497.74     31.04 o 
  -2  43   2       34.32       22.92     11.70 o 
  -1  43   2       85.40       77.83     11.94 o 
   0  43   2      153.45      156.61     16.47 o 
   1  43   2       86.54       88.81     14.56 o 
   2  43   2       35.19       31.99     11.22 o 
   3  43   2      456.19      455.01     26.73 o 
   4  43   2     2128.66     2115.88     77.12 o 
   5  43   2       90.92       78.78     13.37 o 
   6  43   2       98.46      118.41     14.32 o 
   7  43   2      234.75      228.23     16.71 o 
   8  43   2      307.79      299.13     21.49 o 
   9  43   2      164.09      149.21     15.99 o 
  10  43   2       38.25       22.20     11.22 o 
  -7  44   2      415.76      480.59     30.80 o 
  -6  44   2      100.38       91.43     13.37 o 
  -5  44   2       24.84       34.38     12.89 o 
  -4  44   2       72.07       65.41     14.56 o 
  -3  44   2       96.52       99.31     13.61 o 
  -2  44   2      121.42      135.60     17.67 o 
  -1  44   2       13.72        4.30     12.41 o 
   0  44   2      370.02      436.90     24.10 o 
   1  44   2       14.28       14.09     11.70 o 
   2  44   2      125.32      136.80     14.09 o 
   3  44   2       96.79      155.41     27.93 o 
   4  44   2       75.45       80.93     15.28 o 
   5  44   2       24.34        6.92     12.65 o 
   6  44   2       94.89       95.02     15.04 o 
   7  44   2      410.14      400.59     26.97 o 
   1   0   3      372.87      232.76      5.49 o 
   5   0   3      329.17       83.80      4.54 o 
   6   0   3    10570.69     9998.63    330.90 o 
   7   0   3       23.36      114.35      3.82 o 
   9   0   3     9362.29     8847.96    299.14 o 
  10   0   3      670.84      145.15      4.30 o 
  11   0   3     5177.88     5509.98    145.14 o 
  12   0   3     3133.13     4631.20    112.67 o 
  13   0   3     2386.14     3579.58     76.16 o 
  14   0   3     2050.76     3067.00     67.07 o 
  16   0   3     1505.22     1792.64     33.91 o 
  17   0   3    15163.17    15168.90    380.05 o 
  18   0   3      862.05     1128.97     23.38 o 
  19   0   3     3915.32     4099.54     74.96 o 
  20   0   3      802.08      825.29     18.87 o 
  21   0   3        2.65        3.82      0.96 o 
  22   0   3      453.26      467.46     11.21 o 
  23   0   3     1430.86     1540.54     50.39 o 
  24   0   3     2684.05     2658.54     76.40 o 
  25   0   3     2624.60     2610.31     82.58 o 
  26   0   3       94.80      139.18      7.64 o 
  27   0   3      375.06      346.88     14.80 o 
  28   0   3      236.47      209.61      9.79 o 
  29   0   3     1368.34     1399.71     46.32 o 
  30   0   3      177.84      176.66     10.03 o 
  31   0   3       54.35       82.84      5.97 o 
  32   0   3     1181.22     1239.25     39.62 o 
  33   0   3     1193.96     1067.14     38.42 o 
 -33   1   3      773.08      664.63     24.10 o 
 -32   1   3      519.86      474.12     25.29 o 
 -31   1   3      349.47      343.54     25.78 o 
 -30   1   3      482.18      473.88     20.07 o 
 -29   1   3      376.28      415.87     13.84 o 
 -28   1   3     1553.53     1772.14     54.42 o 
 -27   1   3      384.01      376.96     15.52 o 
 -26   1   3      139.12      175.71      9.31 o 
 -25   1   3     2804.32     2786.25     79.27 o 
 -24   1   3      650.22      682.06     17.20 o 
 -23   1   3      609.38      805.26     19.83 o 
 -22   1   3       62.08       70.19      3.82 o 
 -21   1   3     3301.33     3021.88     65.91 o 
 -20   1   3     1035.48     1029.67     24.82 o 
 -19   1   3     3275.07     2515.52     42.97 o 
 -18   1   3     3782.58     3562.39     77.60 o 
 -17   1   3      412.21      280.03      8.35 o 
 -16   1   3     4743.29     5605.69    118.65 o 
 -15   1   3     6866.16     7423.67    154.96 o 
 -14   1   3      540.33      728.62     15.04 o 
 -13   1   3     4195.09     4164.93     92.88 o 
 -12   1   3    11582.82    13315.38    470.77 o 
 -11   1   3    17829.53    18235.18    583.72 o 
  -9   1   3     3186.13     3392.39     71.85 o 
  -8   1   3     2067.29     3028.34     64.47 o 
  -7   1   3     5160.48     4952.04    132.25 o 
  -5   1   3     2408.02     1643.91     37.46 o 
  -3   1   3       25.37        9.79      0.72 o 
  -1   1   3     7250.33     6479.22    221.06 o 
   0   1   3    21794.44     4243.97     99.06 o 
   3   1   3       24.52        7.40      1.67 o 
   5   1   3     2444.47     1670.64     35.59 o 
   7   1   3     5158.19     4891.88    128.42 o 
   8   1   3     1999.62     2908.49     62.80 o 
   9   1   3     3179.98     3401.72     88.81 o 
  11   1   3    17800.30    17718.81    586.11 o 
  12   1   3    11640.08    12975.43    424.69 o 
  13   1   3     4180.60     4141.79     89.53 o 
  14   1   3      560.48      749.17     15.04 o 
  15   1   3     6883.74     7368.97    180.49 o 
  16   1   3     4728.90     5769.71    120.57 o 
  17   1   3      405.74      262.13      7.16 o 
  18   1   3     3755.40     3570.96     65.67 o 
  19   1   3     3271.46     2770.49     65.67 o 
  20   1   3     1028.44      972.82     24.58 o 
  21   1   3     3312.25     3018.80     66.83 o 
  22   1   3       63.26       66.37      3.58 o 
  23   1   3      610.40      812.16     21.26 o 
  24   1   3      642.28      634.78     17.20 o 
  25   1   3     2806.73     2751.90     73.77 o 
  26   1   3      143.25      176.66     10.03 o 
  27   1   3      385.63      388.18     15.04 o 
  28   1   3     1571.82     1751.11     53.94 o 
  29   1   3      375.81      426.61     18.39 o 
  30   1   3      484.46      453.82     15.52 o 
  31   1   3      350.47      335.66     11.22 o 
  32   1   3      520.06      483.90     17.20 o 
 -33   2   3     4489.06     4639.54    182.88 o 
 -32   2   3      229.83      278.60     17.67 o 
 -31   2   3      463.63      426.85     29.60 o 
 -30   2   3      730.31      701.89     37.70 o 
 -29   2   3     1420.54     1405.89     63.51 o 
 -28   2   3      237.38      264.99     13.61 o 
 -27   2   3      688.07      781.60     25.53 o 
 -26   2   3     2360.44     2426.27     54.90 o 
 -25   2   3      290.63      299.13     10.03 o 
 -24   2   3     5924.65     5824.84    118.17 o 
 -23   2   3     3760.00     3527.52     75.92 o 
 -22   2   3      502.60      596.12     19.35 o 
 -21   2   3       67.22       81.41      4.54 o 
 -20   2   3       62.85       80.45      4.06 o 
 -19   2   3     1752.92     1695.26     40.33 o 
 -18   2   3      159.61      200.78      7.16 o 
 -17   2   3     1003.79     1010.32     23.86 o 
 -16   2   3     1220.95     1241.64     21.26 o 
 -15   2   3     5051.62     4962.33    105.29 o 
 -14   2   3     6413.72     8678.20    179.77 o 
 -13   2   3     5992.11     7772.20    158.99 o 
 -12   2   3     2519.94     2515.32     57.77 o 
 -10   2   3     6657.37     5743.22    113.38 o 
  -9   2   3     9957.71    10860.70    379.57 o 
  -8   2   3     6494.06     5245.00    132.25 o 
  -7   2   3     4157.72     4034.59    104.09 o 
  -6   2   3     3256.56     3815.21     80.23 o 
  -3   2   3     4039.79     4258.53    110.07 o 
  -1   2   3     6943.72     5007.22    120.57 o 
   0   2   3     6318.26     2897.76     64.95 o 
   1   2   3     6924.49     4818.83    159.94 o 
   3   2   3     4043.04     4455.97    114.10 o 
   6   2   3     3275.97     3902.82    102.17 o 
   7   2   3     4142.07     4045.33     86.18 o 
   8   2   3     6387.82     5306.79    134.65 o 
   9   2   3     9995.70    11178.71    216.75 o 
  10   2   3     6680.78     5684.97    145.62 o 
  12   2   3     2520.75     2502.39     58.01 o 
  13   2   3     5973.36     7061.97    190.26 o 
  14   2   3     6420.32     9336.40    182.64 o 
  15   2   3     5014.94     5046.83    105.29 o 
  16   2   3     1212.30     1204.90     28.88 o 
  17   2   3     1001.47     1008.89     26.01 o 
  18   2   3      157.09      180.48      6.68 o 
  19   2   3     1779.93     1712.45     42.01 o 
  20   2   3       63.55       80.69      4.30 o 
  21   2   3       68.43       78.30      3.82 o 
  22   2   3      506.60      597.08     18.87 o 
  23   2   3     3762.43     3362.55     87.37 o 
  24   2   3     5904.49     5533.60    115.78 o 
  25   2   3      287.93      293.64     10.50 o 
  26   2   3     2329.91     2353.18     54.90 o 
  27   2   3      700.05      773.98     27.45 o 
  28   2   3      238.23      268.10     15.04 o 
  29   2   3     1417.85     1283.45     32.71 o 
  30   2   3      730.60      668.70     20.07 o 
  31   2   3      458.82      452.42     14.56 o 
  32   2   3      230.21      232.53      9.55 o 
  33   2   3     4492.10     5058.04    189.31 o 
 -33   3   3     1847.66     1756.62     74.73 o 
 -32   3   3      718.02      634.78     29.12 o 
 -31   3   3     1873.77     2212.35    108.64 o 
 -30   3   3      608.05      569.87     34.15 o 
 -29   3   3      352.50      384.36     27.69 o 
 -28   3   3      480.18      500.37     26.25 o 
 -27   3   3      776.92      788.06     22.22 o 
 -26   3   3      272.02      284.57      9.07 o 
 -25   3   3      972.57     1016.55     28.17 o 
 -24   3   3      313.94      333.27     10.27 o 
 -23   3   3     1206.48     1157.62     26.97 o 
 -22   3   3      561.40      498.22     14.32 o 
 -21   3   3     4903.14     4987.15    100.50 o 
 -20   3   3      280.39      172.37      6.45 o 
 -19   3   3      852.89      557.67     15.76 o 
 -18   3   3      615.14      663.43     19.59 o 
 -17   3   3     1105.07     1007.21     30.56 o 
 -16   3   3     3254.73     3614.17     96.47 o 
 -15   3   3      517.72      529.74     15.76 o 
 -14   3   3     1941.83     2057.63     51.82 o 
 -13   3   3     8158.38     8744.82    172.11 o 
 -11   3   3     6936.31     7993.50    165.45 o 
 -10   3   3      393.75      441.65      9.06 o 
  -9   3   3     4097.30     3963.94     87.37 o 
  -7   3   3     3259.61     3584.33     77.84 o 
  -1   3   3    10431.86     8186.64    266.66 o 
   1   3   3    10345.60     7222.40    237.54 o 
   4   3   3    18242.11    13940.15    460.52 o 
   7   3   3     3238.07     3589.36     98.10 o 
   9   3   3     4122.10     4200.52     87.37 o 
  10   3   3      388.72      410.85     12.65 o 
  11   3   3     6946.56     8231.76    207.22 o 
  13   3   3     8253.82     9686.13    247.31 o 
  14   3   3     1905.48     1902.48     47.04 o 
  15   3   3      516.88      557.67     16.00 o 
  16   3   3     3272.31     3165.86     69.22 o 
  17   3   3     1096.84     1018.90     24.82 o 
  18   3   3      589.17      641.49     17.43 o 
  19   3   3      860.65      594.69     17.43 o 
  20   3   3      286.52      167.59      6.92 o 
  21   3   3     4892.31     4830.56    106.96 o 
  22   3   3      572.67      503.73     14.56 o 
  23   3   3     1229.18     1192.01     29.84 o 
  24   3   3      314.77      340.44     12.89 o 
  25   3   3      970.69     1037.05     26.25 o 
  26   3   3      270.56      279.56     10.50 o 
  27   3   3      769.27      751.52     17.91 o 
  28   3   3      477.83      525.47     17.91 o 
  29   3   3      356.15      427.33     15.28 o 
  30   3   3      609.52      551.96     17.91 o 
  31   3   3     1878.71     1976.00     50.15 o 
  32   3   3      717.24      685.65     41.29 o 
  33   3   3     1845.72     1878.34     71.85 o 
 -33   4   3      826.79      802.15     45.84 o 
 -32   4   3      144.13      164.49     15.28 o 
 -31   4   3      306.02      283.86     22.20 o 
 -30   4   3       45.14       30.80      6.21 o 
 -29   4   3      519.40      603.03     20.79 o 
 -28   4   3      248.04      270.73     10.98 o 
 -27   4   3     1413.95     1366.28     45.36 o 
 -26   4   3     1166.09     1021.06     30.32 o 
 -25   4   3      524.29      554.35     15.28 o 
 -24   4   3      271.36      269.05      8.83 o 
 -23   4   3     2226.16     1954.50     46.08 o 
 -22   4   3      164.10      188.84      7.40 o 
 -21   4   3     4115.89     4355.24     89.05 o 
 -20   4   3      905.58      646.23     17.67 o 
 -19   4   3    14591.21    13719.56    280.99 o 
 -18   4   3      472.71      395.11     12.42 o 
 -17   4   3      164.31      168.31      6.68 o 
 -16   4   3     3145.01     3287.82     92.88 o 
 -15   4   3     2345.04     2135.23     36.54 o 
 -14   4   3      901.56      784.95     14.08 o 
 -13   4   3    10478.45    10977.20    224.18 o 
 -12   4   3     6080.66     7221.92    151.13 o 
 -10   4   3     6689.87     8528.27    168.56 o 
  -9   4   3     7659.13     8349.46    210.09 o 
  -7   4   3     6407.07     5215.39     93.36 o 
  -6   4   3    19569.21    16913.79    564.61 o 
   7   4   3     6365.76     5584.47    136.08 o 
   8   4   3    16833.72    14299.89    502.53 o 
   9   4   3     7792.46     9040.61    320.60 o 
  10   4   3     6632.39     8205.03    166.88 o 
  11   4   3    13797.45    13738.88    325.39 o 
  12   4   3     6073.21     7681.48    155.87 o 
  13   4   3    10519.22    11423.64    402.27 o 
  14   4   3      911.65      782.80     18.63 o 
  15   4   3     2309.46     2230.02     52.50 o 
  16   4   3     3122.04     3083.00     74.49 o 
  17   4   3      159.20      145.15      6.45 o 
  18   4   3      470.65      370.04     11.22 o 
  19   4   3    14505.96    13211.77    263.55 o 
  20   4   3      900.91      627.88     17.91 o 
  21   4   3     4127.61     4386.00     96.23 o 
  22   4   3      156.16      167.35      6.92 o 
  23   4   3     2232.76     1849.93     44.64 o 
  24   4   3      271.75      279.32      9.07 o 
  25   4   3      526.23      504.44     14.08 o 
  26   4   3     1173.11      986.91     22.42 o 
  27   4   3     1439.66     1410.20     32.24 o 
  28   4   3      247.65      249.72      8.35 o 
  29   4   3      520.70      570.59     20.07 o 
  30   4   3       46.42       28.17      3.82 o 
  31   4   3      299.16      260.70     10.03 o 
  32   4   3      144.90      187.65     13.85 o 
  33   4   3      815.68      801.19     46.08 o 
 -33   5   3      497.12      515.65     34.87 o 
 -32   5   3     1597.90     1539.34     69.22 o 
 -31   5   3      235.66      336.61     26.50 o 
 -30   5   3      484.78      461.48     19.59 o 
 -29   5   3      538.68      519.01     18.63 o 
 -28   5   3      120.74      108.15      6.68 o 
 -27   5   3      109.13      113.40      7.16 o 
 -26   5   3     1112.30     1120.84     38.90 o 
 -25   5   3      172.16      163.77      7.64 o 
 -24   5   3      638.70      672.53     23.14 o 
 -23   5   3      926.12      943.94     27.93 o 
 -22   5   3     1708.59     1524.54     36.78 o 
 -21   5   3       56.77        4.30      3.10 o 
 -20   5   3     1292.31     1016.31     26.01 o 
 -19   5   3      962.54      894.79     26.25 o 
 -18   5   3     1289.62     1344.05     34.39 o 
 -17   5   3     1240.00     1091.23     20.07 o 
 -16   5   3     3072.30     3515.59     66.83 o 
 -15   5   3     4397.27     3692.73     58.97 o 
 -14   5   3     1510.50     1795.99     32.95 o 
 -13   5   3     9613.57    10365.12    213.68 o 
 -12   5   3    12941.81    14230.67    340.19 o 
 -11   5   3     4333.15     5048.51     80.23 o 
  -9   5   3     8166.93     7380.70    181.21 o 
  -8   5   3     1009.20     1165.72     25.29 o 
  -7   5   3     3014.73     2357.49     49.19 o 
  -4   5   3     9092.87    10724.14    362.89 o 
  -3   5   3     6736.62     5662.75    120.33 o 
  -2   5   3      392.18      975.22     21.74 o 
  -1   5   3    13605.29    11438.92    382.20 o 
   0   5   3      290.43      605.42     13.84 o 
   2   5   3      386.95      968.79     21.98 o 
   3   5   3     6762.94     5613.59    112.91 o 
   5   5   3    15717.17    15108.26    491.08 o 
   7   5   3     3023.91     2313.80     44.88 o 
   8   5   3     1024.90     1096.50     22.22 o 
   9   5   3     8227.05     8677.96    211.29 o 
  11   5   3     4368.98     5365.04    114.82 o 
  12   5   3    12844.83    14422.37    342.59 o 
  13   5   3     9610.20    11879.17    291.96 o 
  14   5   3     1521.09     1827.03     46.32 o 
  15   5   3     4343.54     4030.76     89.29 o 
  16   5   3     3064.81     3342.04    126.27 o 
  17   5   3     1205.13     1073.84     34.15 o 
  18   5   3     1293.44     1326.42     32.71 o 
  19   5   3      941.66      880.94     23.62 o 
  20   5   3     1292.00     1041.60     27.45 o 
  21   5   3       57.94        4.06      2.63 o 
  22   5   3     1702.74     1528.61     36.31 o 
  23   5   3      889.39      891.19     20.79 o 
  24   5   3      637.97      680.62     16.48 o 
  25   5   3      171.27      159.71      5.97 o 
  26   5   3     1119.70     1097.22     26.25 o 
  27   5   3      105.96      125.10      5.49 o 
  28   5   3      121.29      112.44      4.54 o 
  29   5   3      530.26      522.84     14.80 o 
  30   5   3      491.19      470.53     14.80 o 
  31   5   3      238.91      269.05     10.50 o 
  32   5   3     1600.82     1705.03     65.91 o 
  33   5   3      499.20      458.12     25.29 o 
 -33   6   3       30.53       50.37     11.94 o 
 -32   6   3     2386.90     2429.34    110.79 o 
 -31   6   3      469.97      539.79     20.31 o 
 -30   6   3        2.29        0.72      3.82 o 
 -29   6   3      906.61     1026.08     31.04 o 
 -28   6   3      224.33      237.78     11.22 o 
 -27   6   3     1413.51     1654.20     51.35 o 
 -26   6   3      563.66      604.46     21.74 o 
 -25   6   3      326.08      276.69     11.46 o 
 -24   6   3      344.85      403.71     16.96 o 
 -23   6   3     1092.64     1094.82     33.91 o 
 -22   6   3     4072.02     3753.85     99.30 o 
 -21   6   3       29.62       60.64      5.73 o 
 -20   6   3     1575.09     1294.42     41.53 o 
 -19   6   3      925.93      738.87     20.07 o 
 -18   6   3     2626.85     2476.86     41.53 o 
 -17   6   3     1821.32     1554.62     28.88 o 
 -16   6   3     1403.67     1291.79     24.82 o 
 -15   6   3     2565.97     2706.06     45.60 o 
 -14   6   3    10226.09    11654.75    242.81 o 
 -13   6   3     3502.02     3272.30     53.22 o 
 -12   6   3     3900.26     3824.50     60.88 o 
 -11   6   3     5797.69     7036.44    124.40 o 
 -10   6   3      417.56      702.85     14.80 o 
  -9   6   3     3812.63     4008.58     87.61 o 
  -8   6   3      442.92      615.23     17.91 o 
  -5   6   3    11012.86    11243.39    265.95 o 
   5   6   3    11015.71    12022.15    390.82 o 
   6   6   3    15554.63    14348.36    343.54 o 
   7   6   3    15402.77    16578.15    382.44 o 
   8   6   3      443.26      649.59     13.13 o 
   9   6   3     3909.57     4116.50     66.63 o 
  10   6   3      413.09      689.24     18.15 o 
  11   6   3     5769.22     7263.97    152.32 o 
  12   6   3     3912.76     3627.58     82.58 o 
  13   6   3     3556.66     3362.31     72.81 o 
  14   6   3    10163.43    11862.93    283.86 o 
  15   6   3     2553.84     2751.66     63.27 o 
  16   6   3     1379.59     1219.70     60.88 o 
  17   6   3     1833.54     1621.01     43.21 o 
  18   6   3     2610.12     2392.36     55.61 o 
  19   6   3      955.98      743.66     17.91 o 
  20   6   3     1578.90     1234.26     30.08 o 
  21   6   3       30.30       64.70      3.34 o 
  22   6   3     4083.10     3832.40     73.53 o 
  23   6   3     1097.94     1108.67     27.45 o 
  24   6   3      349.93      364.31     10.27 o 
  25   6   3      326.06      299.85      9.31 o 
  26   6   3      565.77      593.73     16.48 o 
  27   6   3     1403.20     1516.44     35.59 o 
  28   6   3      228.20      241.60      8.59 o 
  29   6   3      904.33     1048.50     27.69 o 
  30   6   3        2.45        1.91      2.15 o 
  31   6   3      476.06      524.03     37.02 o 
  32   6   3     2391.72     2558.29    109.83 o 
  33   6   3       29.62       41.06     12.89 o 
 -33   7   3      867.32      799.04     42.01 o 
 -32   7   3      934.98     1065.94     40.10 o 
 -31   7   3      699.22      757.98     24.82 o 
 -30   7   3      228.32      246.13     13.61 o 
 -29   7   3      132.30      137.99      8.35 o 
 -28   7   3      653.45      608.53     24.10 o 
 -27   7   3       84.83       79.74      6.92 o 
 -26   7   3      676.13      714.30     23.38 o 
 -25   7   3     1033.68      984.07     32.71 o 
 -24   7   3      198.08      133.93      7.64 o 
 -23   7   3     2338.68     2232.89     65.91 o 
 -22   7   3     2213.68     2095.61     61.60 o 
 -21   7   3     2360.78     2197.79     63.51 o 
 -20   7   3     5396.34     5321.84    148.49 o 
 -19   7   3      417.17      240.17      6.92 o 
 -18   7   3     2652.73     2755.45     51.11 o 
 -17   7   3     1202.62     1595.24     31.76 o 
 -16   7   3     5613.26     5558.42    101.22 o 
 -15   7   3      553.70      731.97     16.00 o 
 -14   7   3     3976.51     4784.00     86.89 o 
 -13   7   3     2050.58     2137.38     42.25 o 
 -12   7   3      268.78      249.72      6.68 o 
 -11   7   3      997.52     1256.44     26.73 o 
 -10   7   3     7445.55     8339.20    225.85 o 
  -7   7   3     1979.59     1963.12     44.40 o 
  -6   7   3     5545.84     6154.06    125.83 o 
  -4   7   3    14057.60    13213.92    446.91 o 
  -1   7   3    11228.06    12378.82    403.47 o 
   1   7   3    11307.47    13222.50    445.96 o 
   6   7   3     5516.75     6110.14    110.79 o 
   7   7   3     1944.67     1910.34     34.63 o 
  10   7   3     7450.05     7865.08    143.94 o 
  11   7   3      963.78     1198.91     27.21 o 
  12   7   3      269.84      259.98      7.88 o 
  13   7   3     2063.93     2165.31     43.21 o 
  14   7   3     3981.99     4884.98     88.33 o 
  15   7   3      575.22      752.72     18.15 o 
  16   7   3     5614.72     5466.30    119.85 o 
  17   7   3     1193.31     1496.62     32.95 o 
  18   7   3     2618.80     2704.14     53.70 o 
  19   7   3      418.47      241.36      7.64 o 
  20   7   3     5395.08     5309.43    101.93 o 
  21   7   3     2368.65     2141.45     43.21 o 
  22   7   3     2194.29     1902.24     45.84 o 
  23   7   3     2300.60     2141.69     44.16 o 
  24   7   3      187.21      123.19      5.73 o 
  25   7   3     1034.88      970.95     25.05 o 
  26   7   3      683.46      685.17     21.50 o 
  27   7   3       83.25       78.78      4.30 o 
  28   7   3      660.83      627.88     18.63 o 
  29   7   3      134.40      137.75      5.97 o 
  30   7   3      225.67      222.74      7.88 o 
  31   7   3      703.29      762.77     33.91 o 
  32   7   3      938.34      980.48     58.97 o 
 -33   8   3     1887.14     1689.03     79.51 o 
 -32   8   3      445.53      417.55     17.67 o 
 -31   8   3      801.16      834.14     27.21 o 
 -30   8   3      448.26      390.81     18.38 o 
 -29   8   3      641.81      585.15     22.90 o 
 -28   8   3      437.58      418.75     16.72 o 
 -27   8   3      256.43      271.44     13.37 o 
 -26   8   3     1531.38     1503.56     49.67 o 
 -25   8   3      695.88      857.28     31.52 o 
 -24   8   3      489.59      622.62     25.05 o 
 -23   8   3     2058.20     2093.70     67.07 o 
 -22   8   3      996.57      868.25     29.84 o 
 -21   8   3     1837.93     1884.08     54.90 o 
 -20   8   3      629.62      641.49     15.28 o 
 -19   8   3     5354.42     5361.97     98.10 o 
 -18   8   3     2159.29     2005.13     40.10 o 
 -17   8   3      117.82      208.65      6.92 o 
 -16   8   3    13527.12    12767.25    307.96 o 
 -15   8   3     1702.79     1499.25     29.36 o 
 -14   8   3     8127.31     7921.41    165.69 o 
 -13   8   3      649.10      643.40     14.56 o 
 -12   8   3     7507.67     7466.64    160.90 o 
 -11   8   3    11862.79    12601.08    256.89 o 
 -10   8   3     3978.75     4217.96     89.29 o 
  -9   8   3     9858.47     9435.22    198.88 o 
  -8   8   3     1007.94      957.78     25.53 o 
  -7   8   3    18893.14    18149.73    595.89 o 
  -6   8   3     2983.67     2484.28     55.38 o 
  -5   8   3     5934.71     5345.25    100.50 o 
  -4   8   3     1883.52     2594.79     54.66 o 
  -1   8   3    12991.45    13468.86    313.70 o 
   0   8   3     1744.44     1068.81     25.53 o 
   4   8   3     1867.97     2576.88     51.82 o 
   5   8   3     5944.88     5381.28     96.47 o 
   6   8   3     3011.88     2505.98     42.49 o 
   8   8   3     1024.01      939.19     19.59 o 
   9   8   3     9863.12     9311.11    165.93 o 
  10   8   3     3982.14     4046.52     68.98 o 
  11   8   3    11957.29    12735.01    216.75 o 
  12   8   3     7518.78     7873.90    141.55 o 
  13   8   3      664.14      684.45     16.72 o 
  14   8   3     8235.37     8413.69    151.84 o 
  15   8   3     1688.05     1522.39     33.43 o 
  16   8   3    13504.75    13148.50    226.81 o 
  17   8   3      116.16      206.27      6.45 o 
  18   8   3     2137.34     1937.31     42.49 o 
  19   8   3     5278.88     5229.24    102.41 o 
  20   8   3      640.43      615.71     15.76 o 
  21   8   3     1824.49     1744.65     37.94 o 
  22   8   3      991.32      866.38     21.74 o 
  23   8   3     2044.25     2001.30     48.95 o 
  24   8   3      489.13      585.39     15.28 o 
  25   8   3      698.25      799.51     20.31 o 
  26   8   3     1541.57     1410.44     32.71 o 
  27   8   3      258.25      269.05      8.83 o 
  28   8   3      442.50      433.31     12.17 o 
  29   8   3      650.64      582.52     18.15 o 
  30   8   3      449.21      383.41     10.98 o 
  31   8   3      790.55      812.88     35.11 o 
  32   8   3      436.30      400.59     22.90 o 
  33   8   3     1891.97     1834.41     83.06 o 
 -32   9   3     1167.19     1165.48     52.98 o 
 -31   9   3      443.01      493.71     26.01 o 
 -30   9   3       48.31       44.88     10.50 o 
 -29   9   3       68.36       56.58     10.98 o 
 -28   9   3       56.01       76.16     10.98 o 
 -27   9   3     1157.10     1292.75     59.44 o 
 -26   9   3     2494.75     2644.46     77.84 o 
 -25   9   3     1301.83     1319.00     44.88 o 
 -24   9   3      403.46      317.28     14.80 o 
 -23   9   3     5525.67     5520.24    143.71 o 
 -22   9   3      208.13      147.06      9.55 o 
 -21   9   3      572.79      627.64     14.32 o 
 -20   9   3      494.85      410.13     10.73 o 
 -19   9   3     1191.22     1344.77     28.88 o 
 -18   9   3     1310.83     1066.18     23.14 o 
 -17   9   3     2854.75     2671.43     54.18 o 
 -16   9   3      706.45      732.69     19.83 o 
 -15   9   3     5612.09     5332.85    100.26 o 
 -14   9   3     6182.62     6810.35    181.45 o 
 -13   9   3     4076.12     4427.81     82.11 o 
 -12   9   3      409.62      570.11     14.32 o 
 -11   9   3     6299.73     7816.13    167.12 o 
 -10   9   3     5590.19     5871.88    128.42 o 
  -9   9   3     3092.77     4401.28     95.99 o 
  -8   9   3    10085.29    10543.69    217.47 o 
  -7   9   3     6674.01     9065.67    186.67 o 
  -6   9   3     7909.03     9387.95    168.80 o 
  -4   9   3      819.64     1175.53     26.49 o 
  -2   9   3     2967.96     2779.83     59.21 o 
  -1   9   3     6050.71     7419.12    132.02 o 
   0   9   3    16335.54    13151.13    258.33 o 
   1   9   3     5977.11     6742.33    125.83 o 
   2   9   3     2939.05     2705.10     50.63 o 
   4   9   3      810.51     1153.31     24.82 o 
   5   9   3    20766.86    19781.47    667.50 o 
   6   9   3     7895.12     9640.29    174.03 o 
   7   9   3     6743.03     8824.06    155.20 o 
   8   9   3    10064.51     9912.46    171.63 o 
   9   9   3     3092.62     4444.52     74.01 o 
  10   9   3     5673.34     5833.46    104.09 o 
  11   9   3     6334.25     7889.66    144.18 o 
  12   9   3      414.11      535.48     14.08 o 
  13   9   3     4077.83     4263.80     93.36 o 
  14   9   3     6186.30     6247.18    116.74 o 
  15   9   3     5599.53     5148.29     97.86 o 
  16   9   3      704.22      723.11     17.67 o 
  17   9   3     2868.57     2673.58     53.70 o 
  18   9   3     1327.17     1091.47     25.77 o 
  19   9   3     1190.08     1377.01     31.28 o 
  20   9   3      494.91      428.76     11.69 o 
  21   9   3      578.13      599.24     16.72 o 
  22   9   3      213.22      174.51      6.68 o 
  23   9   3     5511.85     5403.26    101.22 o 
  24   9   3      409.12      303.43     10.03 o 
  25   9   3     1310.92     1241.88     27.21 o 
  26   9   3     2489.57     2580.23     54.66 o 
  27   9   3     1145.79     1210.60     32.48 o 
  28   9   3       57.06       58.97      3.82 o 
  29   9   3       67.82       43.93      3.58 o 
  30   9   3       48.43       39.39      3.10 o 
  31   9   3      440.57      499.18     23.14 o 
  32   9   3     1164.17     1197.72     40.57 o 
  33   9   3      305.61      333.51     28.65 o 
 -32  10   3     1174.83     1216.83     60.16 o 
 -31  10   3      221.54      233.96     21.25 o 
 -30  10   3      507.98      549.81     34.63 o 
 -29  10   3     2177.65     2238.12     98.10 o 
 -28  10   3       51.90       77.83     11.22 o 
 -27  10   3       56.96       35.33     11.46 o 
 -26  10   3      488.93      539.79     33.43 o 
 -25  10   3     4759.34     4879.47    215.80 o 
 -24  10   3     1393.19     1581.11     64.71 o 
 -23  10   3     2351.66     2243.39     77.36 o 
 -22  10   3     1493.76     1514.53     32.00 o 
 -21  10   3     1888.55     1707.66     35.83 o 
 -20  10   3     4969.71     4439.98     83.06 o 
 -19  10   3       99.41       89.77      3.82 o 
 -18  10   3     2364.77     2052.41     41.05 o 
 -17  10   3     1081.01     1044.47     23.62 o 
 -16  10   3      726.41      708.31     18.87 o 
 -15  10   3       84.91      115.55      4.30 o 
 -14  10   3     2869.29     2407.64     48.95 o 
 -13  10   3     1266.21     1533.40     33.19 o 
 -12  10   3     1741.07     1795.75     37.70 o 
 -11  10   3      861.74      587.03     17.91 o 
 -10  10   3    17106.65    18440.25    434.75 o 
  -9  10   3     3369.16     4011.69     91.44 o 
  -8  10   3    11988.08    13875.20    480.11 o 
  -7  10   3    20081.40    18777.85    661.27 o 
  -6  10   3     6797.96     9275.52    165.45 o 
  -5  10   3    16628.81    17659.85    569.63 o 
  -4  10   3     1453.43     1591.89     32.48 o 
  -3  10   3    17884.38    17266.19    563.41 o 
  -2  10   3     4517.57     4238.46     86.18 o 
  -1  10   3     3258.08     4615.92     89.29 o 
   0  10   3    10522.89    11568.78    420.18 o 
   1  10   3     3264.07     4612.81     92.16 o 
   2  10   3     4469.76     4146.82     80.47 o 
   3  10   3    17828.95    17493.92    570.11 o 
   4  10   3     1425.69     1467.49     32.95 o 
   6  10   3     6763.50     9005.50    177.86 o 
   8  10   3    11885.81    12805.91    313.46 o 
   9  10   3     3408.56     4120.53     72.57 o 
  10  10   3    17026.96    17955.63    357.63 o 
  11  10   3      855.84      550.76     12.89 o 
  12  10   3     1755.98     1717.44     36.78 o 
  13  10   3     1272.74     1552.47     34.39 o 
  14  10   3     2899.90     2540.13     51.59 o 
  15  10   3       82.16      118.17      6.21 o 
  16  10   3      724.13      636.46     15.76 o 
  17  10   3     1083.27      963.53     22.42 o 
  18  10   3     2336.09     2018.49     42.25 o 
  19  10   3       96.03       88.81      5.49 o 
  20  10   3     4922.11     4516.86     89.05 o 
  21  10   3     1895.54     1696.69     36.31 o 
  22  10   3     1488.59     1559.41     33.43 o 
  23  10   3     2367.66     2197.07     48.47 o 
  24  10   3     1384.10     1317.08     28.88 o 
  25  10   3     4753.97     4562.46     87.85 o 
  26  10   3      494.53      502.53     14.32 o 
  27  10   3       58.00       48.46      3.82 o 
  28  10   3       54.50       59.21      4.30 o 
  29  10   3     2189.02     2205.65     46.32 o 
  30  10   3      505.17      551.48     15.52 o 
  31  10   3      224.54      228.71     12.42 o 
  32  10   3     1172.82     1190.09     43.45 o 
  33  10   3      287.89      323.48     27.46 o 
 -32  11   3       31.49       21.25     12.89 o 
 -31  11   3       40.50       28.41     13.37 o 
 -28  11   3     1188.57     1112.74     63.04 o 
 -27  11   3      278.73      305.34     24.35 o 
 -23  11   3      199.80      185.50      7.16 o 
 -22  11   3     3108.15     2684.56     62.56 o 
 -21  11   3      325.36      355.71     10.50 o 
 -20  11   3     2660.35     2684.08     54.66 o 
 -19  11   3     1183.14     1156.66     26.01 o 
 -18  11   3       47.19       70.90      3.58 o 
 -17  11   3     1461.02     1345.97     29.60 o 
 -16  11   3     2080.24     1707.66     39.14 o 
 -15  11   3      495.02      462.19     11.45 o 
 -14  11   3     5780.45     6103.95    111.03 o 
 -13  11   3      335.05      308.92      9.07 o 
 -12  11   3     1089.03     1209.21     33.43 o 
 -11  11   3     2968.88     3278.53     72.09 o 
 -10  11   3     3760.41     4008.34     87.13 o 
  -9  11   3     1823.91     1707.19     41.53 o 
  -8  11   3     3653.64     3812.57     87.85 o 
  -6  11   3    11963.79    12710.88    216.75 o 
  -5  11   3     6470.78     8106.21    146.58 o 
  -4  11   3     3655.04     3240.11     64.71 o 
  -3  11   3    20706.88    19678.34    452.86 o 
  -2  11   3     8498.27     9254.26    169.04 o 
  -1  11   3    21215.29    19209.00    621.18 o 
   0  11   3    10586.75    15261.78    510.19 o 
   2  11   3     8585.80     9480.58    171.87 o 
   3  11   3    20743.30    23503.08    835.34 o 
   4  11   3     3704.00     3282.12     67.54 o 
   5  11   3     6508.01     8037.43    149.45 o 
   6  11   3    11916.63    12072.74    293.87 o 
   7  11   3    18365.86    19159.57    462.67 o 
   8  11   3     3696.50     3769.37     65.43 o 
   9  11   3     1812.69     1651.33     31.76 o 
  10  11   3     3682.82     3823.07     64.23 o 
  11  11   3     2989.98     3243.18     59.44 o 
  12  11   3     1104.51     1266.02     24.34 o 
  13  11   3      317.78      288.39      8.83 o 
  14  11   3     5768.70     6189.89    119.85 o 
  15  11   3      521.27      474.12     17.91 o 
  16  11   3     2093.80     1721.75     37.70 o 
  17  11   3     1471.66     1411.64     31.76 o 
  18  11   3       44.35       62.07      4.06 o 
  19  11   3     1190.81     1185.31     28.41 o 
  20  11   3     2656.27     2867.92     60.64 o 
  21  11   3      329.82      344.73      9.79 o 
  22  11   3     3129.69     2773.36     56.81 o 
  23  11   3      202.37      161.62      6.68 o 
  24  11   3      750.42      688.76     20.31 o 
  25  11   3     3075.31     3146.51     63.51 o 
  26  11   3       38.86       25.78      3.58 o 
  27  11   3      275.58      313.93     10.98 o 
  28  11   3     1174.67     1100.09     25.29 o 
  29  11   3        6.92       26.02      3.10 o 
  30  11   3      144.79      147.06      6.92 o 
  31  11   3       41.03       12.89      1.91 o 
  32  11   3       30.36        4.54      5.97 o 
  33  11   3      595.54      526.43     37.94 o 
 -32  12   3      152.64      148.25     19.58 o 
 -31  12   3      739.35      871.85     54.66 o 
 -30  12   3     1677.22     1651.33     82.82 o 
 -29  12   3      310.70      330.65     25.07 o 
 -28  12   3     1107.78     1022.97     61.12 o 
 -27  12   3      234.42      214.86     19.58 o 
 -26  12   3      135.60      158.76     14.56 o 
 -25  12   3      319.48      345.93     24.11 o 
 -24  12   3     1469.97     1214.43     32.00 o 
 -23  12   3     2467.12     2246.74     52.98 o 
 -22  12   3     1276.74     1310.42     34.87 o 
 -21  12   3     1515.25     1504.75     38.90 o 
 -20  12   3      247.47      253.06      9.55 o 
 -19  12   3      453.68      422.58     11.93 o 
 -18  12   3     6813.58     6154.54    117.21 o 
 -17  12   3     4262.09     3595.82     71.37 o 
 -16  12   3    10112.90     9041.81    182.88 o 
 -15  12   3    15867.59    14957.62    254.26 o 
 -14  12   3     7176.33     6660.66    129.38 o 
 -13  12   3     8732.64     9325.67    166.41 o 
 -12  12   3      371.02      586.79     19.83 o 
 -11  12   3     7963.93     7199.97    154.48 o 
 -10  12   3     3735.05     4449.75    100.26 o 
  -9  12   3     3061.50     2795.83     66.39 o 
  -8  12   3     1458.02     2337.66     47.52 o 
  -7  12   3     3939.72     3728.31     75.20 o 
  -6  12   3     3634.25     5286.05     99.30 o 
  -5  12   3    19133.44    18084.78    440.21 o 
  -1  12   3     7096.98     7444.66    135.61 o 
   0  12   3      109.61      218.92      6.68 o 
   1  12   3     7105.27     7460.66    144.42 o 
   5  12   3    18902.51    18324.95    631.67 o 
   6  12   3     3568.62     5194.13     98.34 o 
   7  12   3     3888.91     3659.05     73.05 o 
   8  12   3     1432.88     2284.20     42.25 o 
   9  12   3     2971.25     2794.15     49.43 o 
  10  12   3     3688.65     4211.73     77.84 o 
  11  12   3     7887.06     7375.68    118.17 o 
  12  12   3      367.52      555.07     12.89 o 
  13  12   3     8708.44     9476.99    173.07 o 
  14  12   3     7198.11     6970.53    142.27 o 
  15  12   3    15831.15    14191.06    257.85 o 
  16  12   3    10173.03     8660.76    155.20 o 
  17  12   3     4241.17     3656.46     70.66 o 
  18  12   3     6845.35     6427.67    121.04 o 
  19  12   3      448.86      421.86     11.93 o 
  20  12   3      253.68      263.56      8.35 o 
  21  12   3     1514.11     1519.08     35.11 o 
  22  12   3     1280.68     1264.82     29.12 o 
  23  12   3     2465.68     2166.51     43.93 o 
  24  12   3     1487.04     1390.13     32.24 o 
  25  12   3      322.54      353.57     11.22 o 
  26  12   3      140.29      159.24      6.92 o 
  27  12   3      233.84      233.00      8.12 o 
  28  12   3     1101.34     1000.55     25.29 o 
  29  12   3      311.25      354.04     11.46 o 
  30  12   3     1676.26     1747.76     44.40 o 
  31  12   3      740.75      776.61     21.74 o 
  32  12   3      151.83      180.72     12.42 o 
  33  12   3      354.65      366.22     25.78 o 
 -32  13   3      221.13      157.09     15.52 o 
 -31  13   3     1800.34     1624.84     84.98 o 
 -30  13   3      852.00      994.80     53.22 o 
 -29  13   3      244.44      183.82     20.29 o 
 -28  13   3     1389.23     1542.46     76.40 o 
 -27  13   3      426.66      523.79     37.02 o 
 -26  13   3     1220.59     1139.47     68.02 o 
 -25  13   3      346.82      339.96     24.59 o 
 -24  13   3     1937.04     1804.09     47.28 o 
 -23  13   3      711.63      670.37     20.07 o 
 -22  13   3       44.77       40.59      3.10 o 
 -21  13   3     3189.35     3327.72     78.56 o 
 -20  13   3       40.57       74.96      4.78 o 
 -19  13   3        1.65        2.86      2.86 o 
 -18  13   3     1917.56     1806.49     44.40 o 
 -17  13   3     7364.06     6371.34    120.09 o 
 -16  13   3     2290.99     2311.89     52.98 o 
 -15  13   3      729.97      516.61     13.13 o 
 -14  13   3     2187.72     2100.36     46.32 o 
 -13  13   3     2582.97     2775.28     77.60 o 
 -12  13   3      106.69       78.30      5.49 o 
 -11  13   3      123.24       85.23      4.78 o 
 -10  13   3      780.92      453.58     13.13 o 
  -9  13   3      201.28      353.80     10.50 o 
  -8  13   3      152.84      258.79      8.35 o 
  -7  13   3    11042.88    11673.82    206.98 o 
  -6  13   3     4030.23     4991.70     93.12 o 
  -5  13   3     5394.83     6795.31    128.66 o 
  -4  13   3     2460.77     3454.47     64.95 o 
  -3  13   3     7739.58     9159.74    160.90 o 
  -2  13   3    19122.89    20055.08    706.16 o 
  -1  13   3     8476.07     8185.92    145.86 o 
   0  13   3     1830.26     3759.59     71.13 o 
   1  13   3     8613.99     8361.19    159.70 o 
   2  13   3    18956.28    20009.71    475.80 o 
   3  13   3     7639.09     9007.90    166.88 o 
   4  13   3     2417.30     3491.97     69.70 o 
   5  13   3     5481.52     7236.48    137.76 o 
   6  13   3     4044.45     4518.77     91.44 o 
   7  13   3    11049.04    12240.11    209.37 o 
   8  13   3      144.75      267.38      8.35 o 
   9  13   3      205.12      343.06      8.83 o 
  10  13   3      779.64      440.21      9.77 o 
  11  13   3      127.79       92.87      3.82 o 
  12  13   3      113.73       84.51      4.30 o 
  13  13   3     2556.27     2606.48     54.90 o 
  14  13   3     2166.19     2001.06     51.59 o 
  15  13   3      718.29      515.65     13.37 o 
  16  13   3     2316.10     2180.59     45.36 o 
  17  13   3     7299.81     6785.30    122.00 o 
  18  13   3     1904.02     1798.15     38.90 o 
  19  13   3        0.71        2.39      2.86 o 
  20  13   3       43.15       67.08      4.30 o 
  21  13   3     3185.02     3232.21     68.26 o 
  22  13   3       43.72       41.78      3.82 o 
  23  13   3      722.46      691.36     17.91 o 
  24  13   3     1924.68     1720.07     44.16 o 
  25  13   3      348.53      327.78     11.70 o 
  26  13   3     1226.03     1263.86     36.07 o 
  27  13   3      431.33      506.12     17.91 o 
  28  13   3     1404.60     1450.78     41.05 o 
  29  13   3      247.53      189.31      9.31 o 
  30  13   3      858.00     1016.07     31.04 o 
  31  13   3     1804.07     1799.11     46.08 o 
  32  13   3      217.87      152.79     11.46 o 
  33  13   3      337.99      317.52     26.74 o 
 -32  14   3      502.24      519.01     38.42 o 
 -31  14   3      125.73      110.54     17.67 o 
 -30  14   3      876.29      865.66     45.12 o 
 -29  14   3     1436.36     1438.85     76.88 o 
 -28  14   3      341.18      339.24     27.93 o 
 -27  14   3       11.49       16.95      9.07 o 
 -26  14   3       17.71       -1.43     11.22 o 
 -25  14   3      526.42      504.20     15.76 o 
 -24  14   3     1865.33     1768.31     45.84 o 
 -23  14   3      216.89      213.43      8.83 o 
 -22  14   3      111.81       91.91      4.54 o 
 -21  14   3      966.88      969.03     27.21 o 
 -20  14   3      129.46      162.58      7.64 o 
 -19  14   3       30.92       36.53      3.82 o 
 -18  14   3     5430.94     5686.88    125.35 o 
 -17  14   3     4499.62     3821.87     90.72 o 
 -16  14   3     2520.05     2318.35     64.23 o 
 -15  14   3     1829.71     1635.57     39.86 o 
 -14  14   3     7036.58     6233.34    115.54 o 
 -13  14   3     1065.68     1256.44     39.14 o 
 -12  14   3     5018.61     4757.71    126.75 o 
 -11  14   3     1162.12      844.64     22.66 o 
 -10  14   3      228.49      241.36      8.83 o 
  -9  14   3    11745.16    10385.15    180.49 o 
  -8  14   3     2783.18     3441.10     71.13 o 
  -7  14   3     5409.51     5782.11    109.83 o 
  -6  14   3    13242.59    13597.80    238.26 o 
  -5  14   3    16934.53    18618.11    667.26 o 
  -4  14   3     6237.26     7844.05    142.51 o 
  -3  14   3    11315.75    13138.96    228.24 o 
  -2  14   3     2627.87     2192.04     45.60 o 
  -1  14   3     2239.55     3133.62     60.88 o 
   0  14   3     5942.43     6715.80    129.14 o 
   1  14   3     2257.12     3104.02     59.44 o 
   2  14   3     2649.42     2202.81     44.64 o 
   3  14   3    11304.39    13127.95    231.80 o 
   4  14   3     6210.27     8038.15    144.66 o 
   6  14   3    13389.86    13582.52    232.51 o 
   7  14   3     5364.09     5704.32    106.24 o 
   8  14   3     2767.39     3392.15     66.63 o 
   9  14   3    11850.58    10492.11    185.04 o 
  10  14   3      236.37      244.70      6.92 o 
  11  14   3     1171.89      892.87     19.35 o 
  12  14   3     4993.34     4854.18     79.27 o 
  13  14   3     1041.15     1172.42     25.77 o 
  14  14   3     7047.02     6281.09    113.62 o 
  15  14   3     1863.66     1640.80     35.11 o 
  16  14   3     2500.31     1949.51     38.90 o 
  17  14   3     4533.09     3886.82     76.64 o 
  18  14   3     5414.79     5347.65    104.33 o 
  19  14   3       30.85       40.82      4.30 o 
  20  14   3      132.25      170.22      7.64 o 
  21  14   3      958.82      914.57     27.21 o 
  22  14   3      111.69       86.18      5.49 o 
  23  14   3      207.92      199.58      8.12 o 
  24  14   3     1849.82     1715.05     44.16 o 
  25  14   3      527.03      497.74     16.72 o 
  26  14   3       17.03        5.01      5.01 o 
  27  14   3        9.89       18.86      4.54 o 
  28  14   3      332.78      320.62     11.94 o 
  29  14   3     1438.65     1445.07     38.42 o 
  30  14   3      877.37      922.47     28.65 o 
  31  14   3      126.69      101.94      6.92 o 
  32  14   3      500.05      519.48     36.31 o 
  33  14   3      653.96      605.66     36.78 o 
 -32  15   3      387.09      414.44     29.84 o 
 -31  15   3       49.12       57.53     13.85 o 
 -30  15   3      775.64      720.48     40.10 o 
 -29  15   3      274.41      310.35     26.02 o 
 -28  15   3      408.68      450.03     35.83 o 
 -27  15   3      362.58      395.58     28.65 o 
 -26  15   3      132.55      131.78      5.73 o 
 -25  15   3      385.07      512.30     18.87 o 
 -24  15   3     1407.57     1352.67     36.07 o 
 -23  15   3     1159.80     1112.98     30.56 o 
 -22  15   3      389.36      410.37     14.56 o 
 -21  15   3      362.36      361.68     11.70 o 
 -20  15   3      781.48      921.52     26.49 o 
 -19  15   3      495.39      637.90     19.83 o 
 -18  15   3     3663.45     3625.66     85.22 o 
 -17  15   3     9009.75     8342.55    180.73 o 
 -16  15   3     8320.08     8057.26    210.09 o 
 -15  15   3      364.26      389.38     13.37 o 
 -14  15   3     3800.79     3145.55     76.88 o 
 -13  15   3    11702.02    10544.17    267.62 o 
 -12  15   3     7956.09     7519.62    162.10 o 
 -11  15   3      773.86      706.88     19.83 o 
 -10  15   3      193.43      190.75      8.35 o 
  -9  15   3    10025.30    10077.67    211.77 o 
  -8  15   3      718.00      479.87     13.84 o 
  -7  15   3     5708.25     6223.08    119.13 o 
  -6  15   3     1728.47     1961.44     42.73 o 
  -5  15   3     3188.73     3337.97     63.75 o 
  -4  15   3     7482.90     8927.91    161.14 o 
  -3  15   3     2348.56     1960.96     44.40 o 
  -2  15   3    10685.06    10388.26    181.93 o 
  -1  15   3     4195.92     4984.75     94.55 o 
   0  15   3     3934.70     5326.38    102.89 o 
   1  15   3     4322.58     4924.35     92.16 o 
   2  15   3    10772.28    11372.09    205.30 o 
   3  15   3     2391.67     2022.32     44.40 o 
   4  15   3     7473.45     9246.63    160.66 o 
   5  15   3     3133.28     3383.09     68.74 o 
   6  15   3     1752.37     1973.13     48.23 o 
   7  15   3     5738.23     6510.25    138.96 o 
   8  15   3      706.76      468.86     12.89 o 
   9  15   3    10001.25     9618.11    174.03 o 
  10  15   3      198.66      198.87      5.73 o 
  11  15   3      779.35      689.72     15.04 o 
  12  15   3     7976.98     7477.13    122.00 o 
  13  15   3    11790.85    11254.88    178.81 o 
  14  15   3     3760.60     3155.09     66.15 o 
  15  15   3      368.52      356.43     10.74 o 
  16  15   3     8295.37     7603.20    135.37 o 
  17  15   3     9094.05     7944.11    211.29 o 
  18  15   3     3671.33     3301.23    101.46 o 
  19  15   3      475.99      621.42     19.59 o 
  20  15   3      758.36      830.31     26.97 o 
  21  15   3      361.58      353.09     12.42 o 
  22  15   3      392.62      421.38     13.60 o 
  23  15   3     1166.18     1125.62     29.84 o 
  24  15   3     1402.02     1329.97     34.63 o 
  25  15   3      386.95      493.95     16.00 o 
  26  15   3      130.29      126.05      7.40 o 
  27  15   3      364.85      325.63     12.18 o 
  28  15   3      408.82      386.75     14.09 o 
  29  15   3      277.23      288.39     11.22 o 
  30  15   3      776.45      662.71     22.66 o 
  31  15   3       48.75       57.06      9.79 o 
  32  15   3      392.68      403.47     28.17 o 
  33  15   3       86.93       68.52     14.09 o 
 -32  16   3      255.59      239.21     20.77 o 
 -31  16   3      463.22      559.34     40.57 o 
 -30  16   3       43.29       36.05     13.37 o 
 -29  16   3      106.95      121.75     16.47 o 
 -28  16   3      474.44      490.36     30.56 o 
 -27  16   3      309.48      289.35     21.96 o 
 -26  16   3     1113.93      985.99     28.41 o 
 -25  16   3      754.58      645.08     21.74 o 
 -24  16   3       82.39       98.36      5.73 o 
 -23  16   3      764.24      752.24     23.62 o 
 -22  16   3      689.94      704.28     21.50 o 
 -21  16   3       91.71      116.03      5.49 o 
 -20  16   3      353.02      355.71     12.18 o 
 -19  16   3     3190.26     3365.90     79.99 o 
 -18  16   3      945.39      976.17     30.08 o 
 -17  16   3     3618.13     3508.93     84.98 o 
 -16  16   3      155.25      164.97      7.16 o 
 -15  16   3    16923.10    15266.53    302.73 o 
 -14  16   3      957.75      859.68     29.36 o 
 -13  16   3     3887.70     3206.43     90.01 o 
 -12  16   3     1448.91     1285.57     42.49 o 
 -11  16   3     4438.14     4547.18    122.48 o 
 -10  16   3     1757.50     1553.19     52.26 o 
  -9  16   3     1353.03     1640.80     36.54 o 
  -8  16   3     1662.05     1349.08     32.95 o 
  -7  16   3     8354.48     8216.96    149.45 o 
  -6  16   3     4949.37     5286.29     99.06 o 
  -5  16   3     5938.44     6254.60    117.21 o 
  -4  16   3     3807.85     4477.20    108.64 o 
  -3  16   3     2429.87     2893.93     68.02 o 
  -2  16   3    11725.60    11318.35    200.76 o 
  -1  16   3      650.53      783.99     19.83 o 
   0  16   3      455.36      528.30     13.60 o 
   1  16   3      640.18      752.72     17.91 o 
   2  16   3    11716.35    11437.48    198.40 o 
   3  16   3     2448.77     2974.40     69.94 o 
   4  16   3     3803.33     4614.48     85.70 o 
   5  16   3     5894.48     6352.47    116.97 o 
   6  16   3     4893.06     5213.00     99.54 o 
   7  16   3     8376.54     8303.42    153.28 o 
   8  16   3     1643.17     1321.15     33.67 o 
   9  16   3     1389.76     1648.70     36.78 o 
  10  16   3     1803.99     1633.66     29.36 o 
  11  16   3     4400.30     4332.30     72.33 o 
  12  16   3     1454.69     1295.14     28.88 o 
  13  16   3     3891.45     3374.52     70.66 o 
  14  16   3      943.07      783.99     24.34 o 
  15  16   3    16915.80    14887.20    310.35 o 
  16  16   3      144.74      122.95      6.92 o 
  17  16   3     3645.91     3222.19     72.33 o 
  18  16   3      946.46      900.49     25.77 o 
  19  16   3     3193.86     3170.85     78.56 o 
  20  16   3      354.12      359.06     13.13 o 
  21  16   3       87.24      104.33      6.21 o 
  22  16   3      689.84      701.65     21.98 o 
  23  16   3      776.32      834.14     25.05 o 
  24  16   3       77.46       91.67      6.21 o 
  25  16   3      760.96      688.52     24.58 o 
  26  16   3     1108.38      937.75     28.41 o 
  27  16   3      314.31      304.15     13.37 o 
  28  16   3      477.74      456.69     16.48 o 
  29  16   3      107.44      113.40      7.88 o 
  30  16   3       44.37       25.07      4.54 o 
  31  16   3      459.08      453.82     40.81 o 
  32  16   3      257.91      241.36     31.04 o 
 -32  17   3       66.28       66.61     14.09 o 
 -31  17   3      900.04      927.94     52.02 o 
 -30  17   3     1396.14     1216.35     73.77 o 
 -29  17   3      223.46      202.92     17.67 o 
 -28  17   3      351.40      354.52     28.41 o 
 -27  17   3      457.46      499.18     19.11 o 
 -26  17   3       90.61       96.45      6.68 o 
 -25  17   3      260.19      240.40     10.27 o 
 -24  17   3      678.57      657.96     18.39 o 
 -23  17   3      212.92      176.18      7.88 o 
 -22  17   3       13.09        5.49      3.82 o 
 -21  17   3      659.24      613.56     19.59 o 
 -20  17   3      827.16      861.11     26.97 o 
 -19  17   3     1025.80      970.71     28.88 o 
 -18  17   3       58.55       47.27      5.49 o 
 -17  17   3     1587.23     1349.32     37.02 o 
 -16  17   3     1978.82     1709.10     44.64 o 
 -15  17   3     3895.47     3653.59     83.78 o 
 -14  17   3      225.52      139.42      9.07 o 
 -13  17   3     3542.87     3042.42     87.13 o 
 -12  17   3     7934.77     8654.58    308.91 o 
 -11  17   3     3167.50     2745.20     80.71 o 
 -10  17   3      252.33      285.53     10.03 o 
  -9  17   3     3118.78     2953.37     67.07 o 
  -8  17   3     2855.10     2304.27     55.85 o 
  -7  17   3     3859.48     3409.11     79.03 o 
  -6  17   3     1371.68     1459.87     32.24 o 
  -5  17   3     6715.49     6085.56    112.91 o 
  -4  17   3      891.57     1130.41     25.53 o 
  -3  17   3     8467.07     8140.08    144.90 o 
  -2  17   3     1063.65     1041.36     32.24 o 
  -1  17   3     7548.28     7997.81    158.27 o 
   0  17   3     5917.63     7528.96    134.17 o 
   1  17   3     7627.96     8023.11    144.18 o 
   2  17   3     1085.47     1091.23     24.34 o 
   3  17   3     8490.35     8359.03    150.89 o 
   4  17   3      895.69     1115.37     27.21 o 
   5  17   3     6674.51     6125.66    113.62 o 
   6  17   3     1389.88     1515.96     40.10 o 
   7  17   3     3808.94     3272.54     81.19 o 
   8  17   3     2855.26     2272.51     56.57 o 
   9  17   3     3135.46     3193.79     90.48 o 
  10  17   3      251.24      278.84      9.31 o 
  11  17   3     3199.07     2675.50     56.33 o 
  12  17   3     7946.00     7858.86    164.97 o 
  13  17   3     3583.10     2953.85     64.95 o 
  14  17   3      225.08      138.23      6.21 o 
  15  17   3     3908.17     3666.95     86.41 o 
  16  17   3     1976.48     1704.31     44.16 o 
  17  17   3     1599.88     1365.56     36.31 o 
  18  17   3       54.72       45.84      5.25 o 
  19  17   3     1042.58      989.06     30.32 o 
  20  17   3      851.06      875.91     26.73 o 
  21  17   3      653.11      614.76     19.59 o 
  22  17   3       12.69        2.63      5.25 o 
  23  17   3      212.36      163.05      7.88 o 
  24  17   3      680.90      667.98     25.05 o 
  25  17   3      263.50      249.00     10.03 o 
  26  17   3       89.78       79.50      6.45 o 
  27  17   3      454.03      489.88     17.91 o 
  28  17   3      352.72      309.88     14.09 o 
  29  17   3      226.61      210.80      8.83 o 
  30  17   3     1387.63     1250.98     38.18 o 
  31  17   3      894.11      849.66     45.84 o 
  32  17   3       64.03       93.58     16.23 o 
 -31  18   3      225.66      223.22     21.25 o 
 -30  18   3       74.88       87.38     13.61 o 
 -29  18   3       26.73       30.32     16.71 o 
 -28  18   3       26.63       13.13      3.10 o 
 -27  18   3      161.47      139.90      8.12 o 
 -26  18   3      449.49      434.51     15.52 o 
 -25  18   3      515.43      512.30     18.63 o 
 -24  18   3      113.94      116.98      7.64 o 
 -23  18   3     2007.67     1972.65     58.73 o 
 -22  18   3       56.28       50.85      5.73 o 
 -21  18   3     1074.38     1081.70     29.60 o 
 -20  18   3      104.67       80.93      5.49 o 
 -19  18   3      379.94      339.72     12.65 o 
 -18  18   3      849.62      921.76     28.88 o 
 -17  18   3      755.11      873.28     25.53 o 
 -16  18   3      196.38      157.56      8.59 o 
 -15  18   3     3320.91     3023.55     64.47 o 
 -14  18   3     2111.42     2003.93     66.39 o 
 -13  18   3      909.12      769.43     29.36 o 
 -11  18   3      295.87      220.11     10.50 o 
 -10  18   3     3261.90     2802.49     67.78 o 
  -9  18   3      454.20      396.06     13.61 o 
  -8  18   3     6779.42     6533.91    162.10 o 
  -7  18   3     1487.38     1352.67     41.05 o 
  -6  18   3     5309.14     5020.82    106.48 o 
  -5  18   3    19578.11    20554.97    398.20 o 
  -4  18   3     1553.46     1664.94     42.49 o 
  -3  18   3     4185.92     4529.74     87.13 o 
  -2  18   3     8368.90     8147.02    147.30 o 
  -1  18   3     3312.37     3657.66     70.90 o 
   0  18   3      111.19      100.51      4.54 o 
   1  18   3     3335.48     3678.88     66.63 o 
   2  18   3     8356.03     8053.91    138.96 o 
   3  18   3     4177.35     4420.63     86.18 o 
   4  18   3     1539.98     1688.32     41.05 o 
   5  18   3    19557.80    20349.19    411.57 o 
   6  18   3     5324.25     5096.02    113.14 o 
   7  18   3     1505.43     1359.57     35.83 o 
   8  18   3     6794.81     6385.18    132.97 o 
   9  18   3      454.20      383.64     12.89 o 
  10  18   3     3276.58     2952.42     68.26 o 
  11  18   3      308.20      229.42      7.64 o 
  12  18   3     1764.40     1996.07     44.16 o 
  13  18   3      931.53      811.20     21.03 o 
  14  18   3     2102.60     1882.17     41.05 o 
  15  18   3     3354.86     2875.54     74.25 o 
  16  18   3      203.35      181.20     10.03 o 
  17  18   3      738.80      867.34     27.21 o 
  18  18   3      849.50      912.46     26.73 o 
  19  18   3      381.71      333.75     14.32 o 
  20  18   3      102.51       79.98      6.21 o 
  21  18   3     1096.54     1032.75     28.17 o 
  22  18   3       57.36       52.28      5.97 o 
  23  18   3     2021.08     1899.60     46.08 o 
  24  18   3      112.42      107.19      7.64 o 
  25  18   3      515.62      494.67     17.43 o 
  26  18   3      451.81      446.91     14.32 o 
  27  18   3      161.24      136.32     11.70 o 
  28  18   3       25.28       16.47      5.25 o 
  29  18   3       28.30       32.47      7.40 o 
  30  18   3       75.28       68.04      7.16 o 
  31  18   3      226.94      172.37     21.96 o 
  32  18   3      144.98      116.74     16.47 o 
 -31  19   3       42.68       12.18     19.81 o 
 -30  19   3      135.64      102.18     14.56 o 
 -29  19   3      119.68      171.65     22.92 o 
 -28  19   3       65.78       92.63      6.68 o 
 -27  19   3      289.55      290.30     11.70 o 
 -26  19   3      427.67      494.67     17.91 o 
 -25  19   3      370.50      288.39     11.70 o 
 -24  19   3      612.68      645.08     21.03 o 
 -23  19   3       38.91       24.11      5.01 o 
 -22  19   3       81.58       92.15      7.64 o 
 -21  19   3      686.01      717.65     23.86 o 
 -20  19   3     3089.17     3040.75     74.25 o 
 -19  19   3       54.68       68.76      6.21 o 
 -18  19   3     1338.84     1278.90     36.07 o 
 -17  19   3      135.92      171.41      7.88 o 
 -16  19   3     2675.59     2888.90     83.78 o 
 -15  19   3      575.26      734.80     42.49 o 
 -14  19   3     2430.54     2138.82     64.95 o 
 -13  19   3     4791.37     4359.75    120.57 o 
 -12  19   3     1378.89     1137.79     37.46 o 
 -10  19   3     1466.71     1413.55     46.32 o 
  -9  19   3       49.32       68.28      5.73 o 
  -8  19   3      146.65      150.40     10.03 o 
  -7  19   3     2009.10     1542.22     46.56 o 
  -6  19   3     4396.93     4618.07    125.11 o 
  -5  19   3      703.01      677.75     26.01 o 
  -4  19   3       25.29       28.17      4.54 o 
  -3  19   3     3005.92     3024.75     85.94 o 
  -2  19   3      542.24      648.39     24.34 o 
  -1  19   3     3062.84     3284.51     89.05 o 
   0  19   3      319.13      337.09     12.89 o 
   1  19   3     3056.09     3104.74     92.88 o 
   2  19   3      551.86      582.76     16.48 o 
   3  19   3     2988.82     2915.67     69.22 o 
   4  19   3       22.64       22.92      3.34 o 
   5  19   3      696.32      617.83     18.39 o 
   6  19   3     4356.44     4518.97    101.46 o 
   7  19   3     1988.74     1542.46     39.14 o 
   8  19   3      148.11      154.22      7.64 o 
   9  19   3       54.83       87.14      5.01 o 
  10  19   3     1462.06     1477.98     36.31 o 
  11  19   3    28783.94    25194.27    485.81 o 
  12  19   3     1367.91     1186.03     32.48 o 
  13  19   3     4804.83     4647.91    123.20 o 
  14  19   3     2439.58     2104.19     49.19 o 
  15  19   3      584.04      709.51     23.38 o 
  16  19   3     2664.34     2747.35     83.78 o 
  17  19   3      139.47      177.86     11.70 o 
  18  19   3     1326.01     1247.39     40.33 o 
  19  19   3       54.85       68.76      7.16 o 
  21  19   3      680.82      725.51     27.93 o 
  22  19   3       79.03       89.29      8.12 o 
  23  19   3       40.25       21.25      8.36 o 
  24  19   3      609.01      680.62     26.49 o 
  25  19   3      371.93      292.45     10.98 o 
  26  19   3      426.94      487.73     17.20 o 
  27  19   3      291.90      270.96     12.42 o 
  28  19   3       64.80       76.40      7.16 o 
  29  19   3      115.98      118.41      7.40 o 
  30  19   3      133.49      155.65     18.62 o 
  31  19   3       42.39       63.26     15.99 o 
  32  19   3      328.52      275.26     27.46 o 
 -31  20   3     1358.05     1483.25     79.51 o 
 -30  20   3      154.03      193.61     26.74 o 
 -29  20   3      106.35      125.34     16.71 o 
 -28  20   3       69.13       59.44      5.73 o 
 -27  20   3      483.95      504.20     20.31 o 
 -26  20   3      161.80      152.55      8.35 o 
 -25  20   3      105.80       87.14      5.97 o 
 -24  20   3     1728.01     1587.58     41.77 o 
 -23  20   3      624.99      617.83     21.03 o 
 -22  20   3      193.13      209.85     10.27 o 
 -21  20   3     2385.72     2252.92     56.57 o 
 -20  20   3      341.68      350.94     16.23 o 
 -19  20   3      576.22      546.69     18.87 o 
 -18  20   3     2559.10     2408.12     58.25 o 
 -17  20   3      609.48      426.13     15.52 o 
 -16  20   3     2522.26     2245.54     68.50 o 
 -15  20   3     5979.16     5403.50    151.37 o 
 -14  20   3     2540.22     2268.68     70.90 o 
 -13  20   3      548.87      671.81     25.77 o 
 -12  20   3     4931.48     4718.09    129.86 o 
 -11  20   3     5251.32     4373.11    117.69 o 
 -10  20   3     1478.43     1215.63     41.53 o 
  -9  20   3     4848.57     5230.43    136.32 o 
  -8  20   3     2082.70     1963.12     61.12 o 
  -7  20   3     3138.38     3899.23    106.24 o 
  -6  20   3     2450.08     2677.41     75.68 o 
  -5  20   3      907.74      711.90     24.34 o 
  -4  20   3     2121.39     2373.25     73.29 o 
  -3  20   3       77.77       66.13      6.21 o 
  -2  20   3     2022.25     2265.33     68.98 o 
  -1  20   3      420.11      361.21     16.23 o 
   0  20   3     2478.27     3038.11     86.65 o 
   1  20   3      418.49      374.10     14.56 o 
   2  20   3     2054.17     2283.24     66.39 o 
   3  20   3       82.72       68.28      7.16 o 
   4  20   3     2112.95     2336.26     66.83 o 
   5  20   3      894.77      781.84     29.12 o 
   6  20   3     2440.59     2707.74     74.96 o 
   7  20   3     3153.90     3850.07    108.16 o 
   8  20   3     2062.18     1900.08     48.71 o 
   9  20   3     4846.63     4890.20    111.03 o 
  10  20   3     1500.19     1199.39     32.24 o 
  11  20   3     5304.78     4947.53    143.71 o 
  12  20   3     4912.43     4600.64    104.09 o 
  13  20   3      558.47      642.68     20.07 o 
  14  20   3     2555.93     2399.02     63.04 o 
  15  20   3     6013.47     5523.11    131.06 o 
  16  20   3     2525.76     2312.13     70.42 o 
  17  20   3      614.74      444.04     19.83 o 
  18  20   3     2578.48     2459.42     76.16 o 
  19  20   3      573.64      554.83     22.42 o 
  20  20   3      347.31      381.50     16.47 o 
  21  20   3     2372.47     2341.01     75.44 o 
  22  20   3      194.86      212.71     12.65 o 
  23  20   3      631.56      670.61     26.73 o 
  24  20   3     1728.24     1732.48     58.73 o 
  25  20   3      107.22      119.84     10.27 o 
  26  20   3      164.41      168.07     11.22 o 
  27  20   3      481.19      459.32     20.55 o 
  28  20   3       71.07       46.55      7.16 o 
  29  20   3      104.02       84.03      9.31 o 
  30  20   3      153.51      182.87     19.34 o 
  31  20   3     1359.08     1367.71     68.50 o 
  32  20   3      297.23      363.59     30.80 o 
 -31  21   3      381.26      316.56     31.75 o 
 -30  21   3      148.03      161.86     21.49 o 
 -29  21   3      721.34      779.01     48.47 o 
 -28  21   3       12.47        9.07      5.01 o 
 -27  21   3     1391.54     1378.20     37.94 o 
 -26  21   3      768.63      808.13     26.73 o 
 -25  21   3      423.64      362.64     15.75 o 
 -24  21   3     2213.31     1890.07     50.63 o 
 -23  21   3      814.57      858.00     37.02 o 
 -22  21   3       78.43       87.14      7.16 o 
 -21  21   3      195.39      201.97     10.03 o 
 -20  21   3       64.34       65.89      6.92 o 
 -19  21   3     1412.76     1144.25     35.83 o 
 -18  21   3      367.55      339.24     13.13 o 
 -17  21   3      132.99      139.90      8.12 o 
 -16  21   3      804.57      760.85     37.70 o 
 -15  21   3      162.31      224.17     11.94 o 
 -14  21   3      838.91      797.36     30.80 o 
 -13  21   3      345.76      353.80     16.23 o 
 -12  21   3     2968.93     2916.59     85.94 o 
 -11  21   3     3134.06     3156.05    137.76 o 
 -10  21   3     3256.23     3045.06     89.53 o 
  -9  21   3     2171.67     2342.69     72.33 o 
  -8  21   3     2638.16     2197.79     61.84 o 
  -7  21   3     4930.36     4741.71    124.40 o 
  -6  21   3     1419.03     1513.33     47.52 o 
  -5  21   3     4686.78     4802.83    143.71 o 
  -4  21   3     5769.87     5323.03    148.01 o 
  -3  21   3     1371.29     1170.03     35.11 o 
  -2  21   3     3941.05     3568.61    103.37 o 
  -1  21   3      230.84      218.20     10.74 o 
   0  21   3      411.63      365.50     14.56 o 
   1  21   3      234.79      208.89     10.74 o 
   2  21   3     3989.75     3862.48    112.91 o 
   3  21   3     1380.45     1249.78     39.86 o 
   4  21   3     5789.95     5275.76    149.45 o 
   5  21   3     4681.75     4640.73    125.11 o 
   6  21   3     1442.65     1506.39     45.84 o 
   7  21   3     4960.45     4958.98    128.42 o 
   8  21   3     2648.80     2287.31     70.42 o 
   9  21   3     2173.93     2262.98     67.07 o 
  10  21   3     3261.50     3338.45     99.54 o 
  11  21   3     3127.78     3135.78     95.27 o 
  12  21   3     2991.29     2971.05     88.09 o 
  13  21   3      349.16      341.39     16.23 o 
  14  21   3      828.20      780.16     26.49 o 
  15  21   3      162.92      211.99     11.94 o 
  16  21   3      813.62      855.13     32.00 o 
  17  21   3      131.67      152.55      9.79 o 
  18  21   3      366.17      341.63     15.75 o 
  19  21   3     1438.37     1235.94     45.60 o 
  20  21   3       62.13       66.37      6.92 o 
  21  21   3      194.53      224.17     13.37 o 
  22  21   3       80.04      101.94      8.83 o 
  23  21   3      803.96      871.37     34.87 o 
  24  21   3     2194.43     1983.39     65.19 o 
  25  21   3      435.68      379.11     18.86 o 
  26  21   3      764.59      850.62     31.04 o 
  27  21   3     1387.52     1375.09     55.61 o 
  28  21   3       12.58       14.09      7.64 o 
  29  21   3      709.96      565.56     22.22 o 
  30  21   3      147.57      145.39     18.86 o 
  31  21   3      380.47      390.09     30.32 o 
  32  21   3       14.61       21.72     17.90 o 
 -31  22   3      608.06      597.56     39.38 o 
 -30  22   3       45.54       58.01     17.19 o 
 -29  22   3      350.48      386.75     28.89 o 
 -28  22   3      142.20      113.87      9.55 o 
 -27  22   3       32.28       34.38      6.68 o 
 -26  22   3     1107.50     1054.01     31.04 o 
 -25  22   3      292.29      340.67     20.29 o 
 -24  22   3      262.51      268.10     12.65 o 
 -23  22   3      154.08      137.99      9.31 o 
 -22  22   3      254.33      306.06     13.13 o 
 -21  22   3      152.91      190.75     12.65 o 
 -20  22   3      112.63       82.37      8.59 o 
 -19  22   3     1471.92     1514.77     52.02 o 
 -18  22   3     1509.32     1619.81     57.53 o 
 -17  22   3      452.57      355.71     17.91 o 
 -16  22   3       62.11       59.44      9.07 o 
 -15  22   3      212.45      204.83     13.13 o 
 -14  22   3     2179.19     2184.18     65.43 o 
 -13  22   3     2098.54     2060.74     62.56 o 
 -12  22   3      483.49      596.36     22.90 o 
 -11  22   3     2046.56     1868.09     57.29 o 
 -10  22   3      734.34      583.72     23.86 o 
  -9  22   3     1087.01     1167.87     36.07 o 
  -8  22   3     1061.16     1072.64     37.22 o 
  -7  22   3      591.64      744.14     26.73 o 
  -6  22   3     1981.02     2353.90     69.46 o 
  -5  22   3     1507.08     1338.11     42.25 o 
  -4  22   3      249.82      282.18     13.85 o 
  -3  22   3      830.46      951.84     34.15 o 
  -2  22   3     1743.68     2001.06     61.60 o 
  -1  22   3     1824.62     2170.34     63.27 o 
   0  22   3      180.44      189.31      9.55 o 
   1  22   3     1825.57     2132.84     72.57 o 
   2  22   3     1727.71     1938.50     53.94 o 
   3  22   3      824.49      993.61     33.91 o 
   4  22   3      238.51      262.13     13.85 o 
   5  22   3     1508.22     1384.91     46.56 o 
   6  22   3     1944.88     2218.09     68.02 o 
   7  22   3      590.80      815.27     31.52 o 
   8  22   3     1024.75     1080.74     38.18 o 
   9  22   3     1091.28     1185.55     41.53 o 
  10  22   3      733.56      687.57     27.45 o 
  11  22   3     2038.94     1940.66     65.67 o 
  12  22   3      476.18      593.97     32.48 o 
  13  22   3     2098.47     2107.78     65.19 o 
  14  22   3     2182.08     2111.13     64.47 o 
  15  22   3      216.00      199.34     11.94 o 
  16  22   3       62.65       67.56      8.59 o 
  17  22   3      458.96      337.57     18.62 o 
  18  22   3     1485.28     1582.07     54.42 o 
  19  22   3     1462.46     1472.28     46.32 o 
  20  22   3      109.53       88.81     10.03 o 
  21  22   3      148.35      202.92     13.13 o 
  22  22   3      254.47      292.93     13.85 o 
  23  22   3      155.50      144.67     10.27 o 
  24  22   3      265.56      283.62     14.56 o 
  25  22   3      294.50      338.05     17.19 o 
  26  22   3     1113.72     1115.61     40.33 o 
  27  22   3       33.00       41.78     11.22 o 
  28  22   3      142.53      151.12     14.56 o 
  29  22   3      351.94      415.64     31.76 o 
  30  22   3       46.24       61.59     17.19 o 
  31  22   3      606.76      651.02     41.29 o 
 -30  23   3       42.29       51.33     16.95 o 
 -29  23   3       19.13       19.34     21.96 o 
 -28  23   3      257.36      246.37     28.65 o 
 -27  23   3     1446.49     1345.01     37.70 o 
 -26  23   3      690.09      606.86     22.22 o 
 -25  23   3       79.04       84.03      7.64 o 
 -24  23   3     1106.50      985.27     39.86 o 
 -23  23   3      268.55      298.90     16.95 o 
 -22  23   3      813.65      754.87     30.08 o 
 -21  23   3      300.75      318.95     16.95 o 
 -20  23   3     1833.44     1817.26     59.92 o 
 -19  23   3     1525.69     1601.42     52.98 o 
 -18  23   3      900.66      888.08     32.24 o 
 -17  23   3      519.36      439.73     17.91 o 
 -16  23   3      481.57      525.47     30.32 o 
 -15  23   3     6245.76     6053.81    164.49 o 
 -14  23   3     1329.86     1303.96     43.69 o 
 -13  23   3      355.39      457.41     20.31 o 
 -12  23   3      173.33      198.15     10.98 o 
 -11  23   3      700.38      752.96     29.36 o 
 -10  23   3     1819.76     1793.60     53.22 o 
  -9  23   3      106.99      105.28      7.88 o 
  -8  23   3     1739.41     1553.19     47.76 o 
  -7  23   3      230.25      305.34     14.80 o 
  -6  23   3     3163.84     3038.35     85.94 o 
  -5  23   3     1063.50     1067.38     40.81 o 
  -4  23   3       80.67       22.20      5.49 o 
  -3  23   3     2347.43     2461.82     76.16 o 
  -2  23   3     4428.99     4751.52    139.44 o 
  -1  23   3       12.49       25.31      5.49 o 
   0  23   3      194.66      266.19     14.32 o 
   1  23   3       12.35       31.99      5.49 o 
   2  23   3     4412.42     4837.46    144.90 o 
   3  23   3     2347.66     2518.63     75.44 o 
   4  23   3       83.56       31.27      5.25 o 
   5  23   3     1057.86     1104.16     37.02 o 
   6  23   3     3207.89     2977.95     80.71 o 
   7  23   3      228.94      305.34     13.61 o 
   8  23   3     1748.05     1608.36     51.82 o 
   9  23   3      109.60      110.77      9.55 o 
  10  23   3     1824.74     1924.18     66.83 o 
  11  23   3      688.13      759.42     25.77 o 
  12  23   3      170.68      188.12     12.18 o 
  13  23   3      350.64      443.08     17.20 o 
  14  23   3     1344.95     1381.08     43.45 o 
  15  23   3     6247.17     6175.57    162.34 o 
  16  23   3      483.15      550.04     21.26 o 
  17  23   3      520.10      504.20     23.86 o 
  18  23   3      914.25      885.45     34.87 o 
  19  23   3     1516.58     1705.75     55.85 o 
  20  23   3     1832.72     1855.92     63.99 o 
  21  23   3      298.62      284.81     15.04 o 
  22  23   3      802.31      705.92     29.60 o 
  23  23   3      269.94      322.29     15.99 o 
  24  23   3     1105.11     1102.48     44.40 o 
  25  23   3       76.58       92.63     11.70 o 
  26  23   3      691.39      656.53     28.41 o 
  27  23   3     1443.91     1447.42     50.63 o 
  28  23   3      256.83      271.68     15.52 o 
  29  23   3       18.09        1.43     16.47 o 
  30  23   3       41.42       35.57     16.71 o 
  31  23   3      174.91      169.74     23.16 o 
 -30  24   3      258.71      296.99     28.65 o 
 -29  24   3      254.79      319.67     31.27 o 
 -28  24   3      627.06      666.78     40.33 o 
 -27  24   3      147.64      132.02     10.98 o 
 -26  24   3      122.28      111.73      9.79 o 
 -25  24   3      107.35       94.54      9.55 o 
 -24  24   3      212.11      211.04     14.56 o 
 -23  24   3     1157.20     1148.08     42.49 o 
 -22  24   3      995.05     1084.09     40.33 o 
 -21  24   3      175.42      163.29     11.22 o 
 -20  24   3      654.76      631.43     27.45 o 
 -19  24   3     2238.97     2387.33     70.42 o 
 -18  24   3     3039.28     3325.08    100.02 o 
 -17  24   3      620.09      546.93     23.38 o 
 -16  24   3      839.67      627.40     37.22 o 
 -15  24   3     1104.52     1125.38     40.57 o 
 -14  24   3     1436.06     1439.32     54.18 o 
 -13  24   3     1137.43     1148.80     39.38 o 
 -12  24   3       25.80       15.52      8.36 o 
 -11  24   3      962.00      913.14     30.08 o 
 -10  24   3     3052.39     3088.26    139.68 o 
  -9  24   3     1377.49     1475.39     47.52 o 
  -8  24   3     2600.88     2183.70     67.30 o 
  -7  24   3     2941.12     3239.87     84.50 o 
  -6  24   3     3436.38     3117.15     85.94 o 
  -5  24   3      441.52      475.80     17.43 o 
  -4  24   3      642.40      822.45     31.52 o 
  -3  24   3     4663.25     4989.54    143.94 o 
  -2  24   3      841.10      852.30     31.52 o 
  -1  24   3     1910.72     1805.53     51.82 o 
   0  24   3     2578.03     2530.32     77.84 o 
   1  24   3     1898.81     1790.49     58.01 o 
   2  24   3      849.36      865.90     31.76 o 
   3  24   3     4661.28     4986.91    140.87 o 
   4  24   3      662.30      784.95     29.84 o 
   5  24   3      431.42      448.11     16.24 o 
   6  24   3     3398.22     3138.17     91.20 o 
   7  24   3     2927.51     3262.53     96.91 o 
   8  24   3     2642.62     2378.75     74.01 o 
   9  24   3     1365.02     1509.02     49.43 o 
  10  24   3     3021.80     2985.13     86.41 o 
  11  24   3      973.16     1054.01     32.95 o 
  12  24   3       26.61       18.86      5.97 o 
  13  24   3     1149.53     1183.15     38.66 o 
  14  24   3     1449.39     1461.79     46.80 o 
  15  24   3     1095.35      964.96     35.11 o 
  16  24   3      837.18      770.63     27.93 o 
  17  24   3      617.12      552.20     21.98 o 
  18  24   3     3014.00     3159.88     94.79 o 
  19  24   3     2232.50     2271.07     72.33 o 
  20  24   3      649.52      656.29     31.76 o 
  21  24   3      176.83      156.85     10.98 o 
  22  24   3     1004.24     1107.47     46.08 o 
  23  24   3     1154.39     1131.85     42.73 o 
  24  24   3      209.54      193.38     13.61 o 
  25  24   3      105.40       98.12     12.89 o 
  26  24   3      124.83      126.77     13.13 o 
  27  24   3      146.86      168.54     12.89 o 
  28  24   3      620.98      620.22     29.36 o 
  29  24   3      252.17      221.79     25.07 o 
  30  24   3      255.46      263.32     25.78 o 
  31  24   3       41.10       59.21     27.22 o 
 -30  25   3      102.44       79.74     22.20 o 
 -29  25   3       49.80       46.32     20.05 o 
 -28  25   3       42.86       55.15     17.67 o 
 -27  25   3       58.89       66.61     16.23 o 
 -26  25   3      213.68      218.20     16.47 o 
 -25  25   3      205.07      231.33     14.32 o 
 -24  25   3      545.32      587.03     29.36 o 
 -23  25   3      335.50      384.60     21.01 o 
 -22  25   3      571.56      583.48     26.25 o 
 -21  25   3       56.03       72.34      9.07 o 
 -20  25   3     2483.91     2742.56     89.05 o 
 -19  25   3     1714.82     1722.94     62.08 o 
 -18  25   3      453.88      393.43     21.49 o 
 -17  25   3     1132.61     1161.21     44.16 o 
 -16  25   3     1032.46     1130.17     60.16 o 
 -15  25   3     1346.79     1438.85     52.02 o 
 -14  25   3      930.81     1038.97     36.31 o 
 -13  25   3     1678.95     1633.42     54.18 o 
 -12  25   3     3079.39     3004.00     92.88 o 
 -11  25   3     2204.76     2422.92     73.77 o 
 -10  25   3      177.49      217.48     11.70 o 
  -9  25   3      503.52      544.54     21.03 o 
  -8  25   3       39.92       85.94      8.83 o 
  -7  25   3     1335.42     1244.51     38.18 o 
  -6  25   3      705.51      832.23     30.56 o 
  -5  25   3     1021.07     1179.60     38.90 o 
  -4  25   3      350.74      392.72     17.91 o 
  -3  25   3    16199.99    16532.79    417.31 o 
  -2  25   3      526.38      609.25     23.62 o 
  -1  25   3     4130.06     3941.96    118.41 o 
   0  25   3     4771.46     5390.14    146.10 o 
   1  25   3     4091.62     3885.86    111.95 o 
   2  25   3      512.31      600.67     23.14 o 
   3  25   3    16204.78    16300.75    416.59 o 
   4  25   3      331.01      360.49     16.71 o 
   5  25   3     1017.33     1173.62     41.05 o 
   6  25   3      699.90      848.23     30.32 o 
   7  25   3     1352.19     1299.41     43.45 o 
   8  25   3       42.13       85.70      7.16 o 
   9  25   3      494.39      526.87     22.22 o 
  10  25   3      173.74      207.94     12.18 o 
  11  25   3     2192.55     2280.13     64.95 o 
  12  25   3     3070.54     2873.38     78.56 o 
  13  25   3     1699.56     1743.73     56.33 o 
  14  25   3      931.51     1079.06     36.54 o 
  15  25   3     1342.63     1333.08     45.60 o 
  16  25   3     1016.71     1100.81     39.38 o 
  17  25   3     1145.50     1233.06     42.01 o 
  18  25   3      463.22      427.33     18.39 o 
  19  25   3     1718.95     1746.32     56.81 o 
  20  25   3     2502.80     2672.87     85.22 o 
  21  25   3       56.23       84.75      8.83 o 
  22  25   3      568.81      627.16     30.56 o 
  23  25   3      334.87      404.42     21.26 o 
  24  25   3      552.98      607.10     24.58 o 
  25  25   3      201.61      236.11     14.80 o 
  26  25   3      211.99      191.23     15.28 o 
  27  25   3       60.31       57.06     10.27 o 
  28  25   3       43.13       61.59     19.34 o 
  29  25   3       48.92       30.56     15.76 o 
  30  25   3      103.31       83.56     21.01 o 
  31  25   3      153.64      125.57     24.35 o 
 -30  26   3       69.60       70.90     18.86 o 
 -29  26   3      247.81      308.68     30.56 o 
 -28  26   3      108.70      124.14     26.74 o 
 -27  26   3      852.13      795.68     56.09 o 
 -26  26   3      190.70      197.67     18.14 o 
 -25  26   3      291.46      263.56     19.10 o 
 -24  26   3      644.91      722.40     31.28 o 
 -23  26   3       19.69       23.87      9.79 o 
 -22  26   3      628.60      603.51     24.10 o 
 -21  26   3      139.63      148.25     13.85 o 
 -20  26   3      678.18      804.30     31.28 o 
 -19  26   3     1903.01     1978.40     68.26 o 
 -18  26   3      437.49      397.73     20.05 o 
 -17  26   3     1707.92     1607.65     55.14 o 
 -16  26   3      655.51      733.41     29.60 o 
 -15  26   3     2818.31     2609.35     83.54 o 
 -14  26   3      837.63      714.06     27.69 o 
 -13  26   3      663.98      672.05     30.08 o 
 -12  26   3      251.22      286.72     15.52 o 
 -11  26   3     1727.90     1695.74     56.09 o 
 -10  26   3      794.24     1034.66     35.59 o 
  -9  26   3     5004.45     4797.36    145.38 o 
  -8  26   3      320.85      452.42     22.66 o 
  -7  26   3     3062.80     3305.74    105.29 o 
  -6  26   3     2046.14     2297.80     70.42 o 
  -5  26   3     1212.65     1370.11     48.95 o 
  -4  26   3     1747.29     1989.61     58.25 o 
  -3  26   3        6.59       20.05      6.45 o 
  -2  26   3      887.48      942.06     34.39 o 
  -1  26   3     1261.18     1415.47     50.63 o 
   0  26   3      777.69      755.59     28.17 o 
   1  26   3     1269.56     1389.89     42.25 o 
   2  26   3      880.35      802.87     29.36 o 
   3  26   3        4.44        9.07      6.45 o 
   4  26   3     1721.59     1931.12     54.18 o 
   5  26   3     1242.32     1389.65     48.95 o 
   6  26   3     2094.59     2183.94     73.05 o 
   7  26   3     3088.17     2840.71     82.82 o 
   8  26   3      327.62      437.38     17.91 o 
   9  26   3     4956.77     5097.70    140.63 o 
  10  26   3      769.30     1075.27     38.90 o 
  11  26   3     1713.07     2051.93     62.08 o 
  12  26   3      242.46      281.23     15.04 o 
  13  26   3      673.84      699.02     26.73 o 
  14  26   3      833.39      711.18     29.12 o 
  15  26   3     2822.49     2639.19     84.74 o 
  16  26   3      661.97      734.80     28.65 o 
  17  26   3     1695.83     1681.89     58.49 o 
  18  26   3      429.92      368.37     18.14 o 
  19  26   3     1910.52     1948.80     67.07 o 
  20  26   3      682.89      794.97     29.84 o 
  21  26   3      145.02      134.17     11.22 o 
  22  26   3      632.93      634.54     26.25 o 
  23  26   3       20.64       12.65      8.59 o 
  24  26   3      646.83      723.35     31.04 o 
  25  26   3      289.72      274.06     16.71 o 
  26  26   3      190.63      217.96     14.80 o 
  27  26   3      852.94      764.88     30.80 o 
  28  26   3      104.00       92.87     19.10 o 
  29  26   3      244.36      239.21     27.22 o 
  30  26   3       69.77       74.25     22.92 o 
 -29  27   3       32.86       31.75     17.67 o 
 -28  27   3      511.85      556.27     43.69 o 
 -27  27   3       34.12       40.11     17.67 o 
 -26  27   3       36.96       31.99     16.00 o 
 -25  27   3      540.62      471.49     24.58 o 
 -24  27   3      151.46      151.12     14.09 o 
 -23  27   3      219.36      209.85     15.99 o 
 -22  27   3      167.30      219.87     15.52 o 
 -21  27   3       25.98       24.35      9.79 o 
 -20  27   3      632.01      641.01     27.93 o 
 -19  27   3     2735.58     2648.53     83.78 o 
 -18  27   3      618.72      591.34     25.05 o 
 -17  27   3      245.48      235.87     12.89 o 
 -16  27   3      582.45      600.43     25.05 o 
 -15  27   3     1338.63     1339.31     46.08 o 
 -14  27   3     2612.78     2749.51     92.16 o 
 -13  27   3     1970.27     1921.59     65.91 o 
 -12  27   3      940.25      883.53     36.07 o 
 -11  27   3      217.49      245.66     13.85 o 
 -10  27   3      212.34      256.40     14.80 o 
  -9  27   3     1312.37     1490.67     71.13 o 
  -8  27   3      570.06      620.70     26.01 o 
  -7  27   3     1063.21     1152.59     39.62 o 
  -6  27   3      375.44      395.34     17.43 o 
  -5  27   3      710.95      702.13     27.69 o 
  -4  27   3      473.00      381.98     16.71 o 
  -3  27   3      546.43      765.36     30.08 o 
  -2  27   3     2256.71     2786.25     89.29 o 
  -1  27   3     1443.91     1509.98     47.76 o 
   0  27   3      517.07      396.78     19.10 o 
   1  27   3     1469.82     1538.63     51.11 o 
   2  27   3     2264.11     2625.83     82.58 o 
   3  27   3      551.76      745.81     30.32 o 
   4  27   3      485.65      413.72     19.59 o 
   5  27   3      737.44      752.00     26.97 o 
   6  27   3      385.23      416.35     21.03 o 
   7  27   3     1051.71     1212.28     41.53 o 
   8  27   3      569.00      613.32     24.34 o 
   9  27   3     1305.47     1433.34     50.63 o 
  10  27   3      210.83      284.09     14.80 o 
  11  27   3      222.76      232.76     13.61 o 
  12  27   3      931.73      982.40     37.70 o 
  13  27   3     1936.58     1987.69     60.40 o 
  14  27   3     2605.76     2758.56     85.46 o 
  15  27   3     1342.15     1367.71     47.52 o 
  16  27   3      572.35      589.42     24.34 o 
  17  27   3      239.12      227.75     14.09 o 
  18  27   3      628.10      625.01     24.58 o 
  19  27   3     2735.20     2651.12     86.41 o 
  20  27   3      643.59      671.81     28.41 o 
  21  27   3       25.29       30.32      9.31 o 
  22  27   3      167.52      233.00     13.61 o 
  23  27   3      223.40      220.83     15.28 o 
  24  27   3      151.14      153.51     13.37 o 
  25  27   3      545.78      520.20     23.86 o 
  26  27   3       38.28       26.98     12.41 o 
  27  27   3       33.66       68.04     25.07 o 
  28  27   3      515.51      511.63     39.62 o 
  29  27   3       32.48       23.87     21.49 o 
  30  27   3      497.72      467.46     43.93 o 
 -29  28   3      928.92      932.01     53.94 o 
 -28  28   3       95.03      114.11     21.49 o 
 -27  28   3      238.31      233.48     29.12 o 
 -26  28   3        1.91        3.34     16.00 o 
 -25  28   3       47.76       57.06     10.98 o 
 -24  28   3      110.08      113.64     12.42 o 
 -23  28   3      453.88      439.97     23.86 o 
 -22  28   3      470.12      441.41     22.90 o 
 -21  28   3       76.39       68.28      9.31 o 
 -20  28   3      995.12     1009.37     38.90 o 
 -19  28   3      837.33      864.70     31.28 o 
 -18  28   3      290.09      263.80     15.04 o 
 -17  28   3     2279.26     2114.72     67.78 o 
 -16  28   3      688.33      654.85     28.41 o 
 -15  28   3     1060.59     1012.72     42.25 o 
 -14  28   3      253.00      251.15     13.85 o 
 -13  28   3     1187.76     1140.90     40.10 o 
 -12  28   3     1541.97     1411.88     51.82 o 
 -11  28   3     1435.46     1582.55     51.59 o 
 -10  28   3     2808.62     2951.94     91.20 o 
  -9  28   3     2634.82     2639.43     82.58 o 
  -8  28   3     2699.68     3192.59     94.79 o 
  -7  28   3     1195.72     1426.44     43.93 o 
  -6  28   3       57.14      100.51      8.83 o 
  -5  28   3     1349.39     1490.19     49.19 o 
  -4  28   3     4401.90     4606.14    138.48 o 
  -3  28   3     1064.23     1103.68     38.90 o 
  -2  28   3      208.09      246.13     13.61 o 
  -1  28   3      865.97      954.23     35.11 o 
   0  28   3       39.33       40.11      8.59 o 
   1  28   3      880.60      961.85     33.67 o 
   2  28   3      207.74      213.43     11.22 o 
   3  28   3     1035.46     1094.82     44.40 o 
   4  28   3     4384.30     4314.38    121.52 o 
   5  28   3     1354.58     1509.98     44.88 o 
   6  28   3       64.86      102.66      7.88 o 
   7  28   3     1184.89     1434.30     47.04 o 
   8  28   3     2678.42     3109.05     90.48 o 
   9  28   3     2666.80     2967.22     82.82 o 
  10  28   3     2781.15     2937.86     89.53 o 
  11  28   3     1426.79     1468.93     47.28 o 
  12  28   3     1541.42     1460.11     48.71 o 
  13  28   3     1171.34     1112.50     35.83 o 
  14  28   3      251.16      246.37     13.85 o 
  15  28   3     1068.95     1058.32     39.38 o 
  16  28   3      683.05      624.77     26.73 o 
  17  28   3     2265.50     2020.65     94.55 o 
  18  28   3      294.36      265.95     17.19 o 
  19  28   3      833.84      831.03     33.91 o 
  20  28   3      994.16     1010.80     39.14 o 
  21  28   3       73.61       79.50     11.22 o 
  22  28   3      467.54      450.27     22.42 o 
  23  28   3      453.41      446.91     22.42 o 
  24  28   3      106.54       94.54     11.70 o 
  25  28   3       49.30       34.62     14.09 o 
  26  28   3        1.99      -11.46     11.46 o 
  27  28   3      237.68      206.03     29.84 o 
  28  28   3       93.85       96.93     24.35 o 
  29  28   3      925.66      920.80     66.83 o 
  30  28   3      378.77      262.85     27.93 o 
 -29  29   3      679.60      609.25     51.11 o 
 -28  29   3      479.27      447.15     43.45 o 
 -27  29   3       94.63       80.21     21.01 o 
 -26  29   3      185.78      201.73     28.17 o 
 -25  29   3      242.76      223.22     16.71 o 
 -24  29   3      243.00      286.72     18.14 o 
 -23  29   3      176.20      177.14     16.47 o 
 -22  29   3      156.13      151.84     15.04 o 
 -21  29   3      812.59      810.49     29.12 o 
 -20  29   3      169.60      184.54     15.28 o 
 -19  29   3      323.83      366.93     22.20 o 
 -18  29   3     1543.36     1547.72     56.33 o 
 -17  29   3      543.12      559.34     25.53 o 
 -16  29   3      314.71      312.27     18.14 o 
 -15  29   3     1248.21     1159.30     43.21 o 
 -14  29   3     1088.21     1114.65     40.57 o 
 -13  29   3      485.16      438.54     21.26 o 
 -12  29   3      550.08      500.37     20.07 o 
 -11  29   3      256.93      272.39     16.23 o 
 -10  29   3      459.53      459.08     20.07 o 
  -9  29   3       19.38       13.85      7.40 o 
  -8  29   3      230.03      256.16     14.56 o 
  -7  29   3      368.01      441.89     19.35 o 
  -6  29   3      110.80      125.81     12.18 o 
  -5  29   3     5134.23     5869.73    171.39 o 
  -4  29   3     1678.02     1668.77     53.22 o 
  -3  29   3     2768.41     2728.48     77.12 o 
  -2  29   3      706.15      667.98     25.05 o 
  -1  29   3     1683.49     1814.63     69.94 o 
   0  29   3     3336.38     3906.17    110.31 o 
   1  29   3     1658.25     1796.47     68.74 o 
   2  29   3      710.42      646.95     26.49 o 
   3  29   3     2760.58     2761.44     84.74 o 
   4  29   3     1662.41     1570.14     52.50 o 
   5  29   3     5104.96     5480.38    147.30 o 
   6  29   3      111.31      139.66      8.83 o 
   7  29   3      360.34      410.61     17.67 o 
   8  29   3      228.12      235.15     12.18 o 
   9  29   3       21.45       12.89      5.97 o 
  10  29   3      449.35      422.82     19.83 o 
  11  29   3      266.80      303.67     14.32 o 
  12  29   3      542.56      502.05     20.07 o 
  13  29   3      488.51      455.25     22.90 o 
  14  29   3     1080.01     1156.18     45.12 o 
  15  29   3     1252.63     1217.54     46.08 o 
  16  29   3      308.82      301.52     16.23 o 
  17  29   3      532.17      520.44     36.78 o 
  18  29   3     1540.11     1568.71     54.42 o 
  19  29   3      336.91      342.58     17.67 o 
  20  29   3      172.92      167.35     13.37 o 
  21  29   3      818.54      829.60     33.67 o 
  22  29   3      159.88      209.13     16.23 o 
  23  29   3      179.15      183.82     16.23 o 
  24  29   3      243.26      241.12     18.86 o 
  25  29   3      242.26      246.37     17.67 o 
  26  29   3      184.14      174.99     27.46 o 
  27  29   3       92.78      108.39     21.72 o 
  28  29   3      475.29      456.69     46.32 o 
  29  29   3      686.62      724.07     53.94 o 
 -28  30   3        5.86        2.39     19.58 o 
 -27  30   3       22.63       15.76     20.77 o 
 -26  30   3       40.86       59.68     20.05 o 
 -25  30   3      132.55       89.53     20.77 o 
 -24  30   3      373.55      420.42     24.58 o 
 -23  30   3      629.16      634.07     25.05 o 
 -22  30   3      115.83      104.33     13.13 o 
 -21  30   3      513.73      556.03     26.01 o 
 -20  30   3      323.07      344.01     19.82 o 
 -19  30   3      371.79      359.29     17.67 o 
 -18  30   3     1041.96     1002.90     41.53 o 
 -17  30   3      113.37      129.63     11.46 o 
 -16  30   3      181.33      178.10     12.65 o 
 -15  30   3      173.46      165.92     11.70 o 
 -14  30   3        3.08       18.62      8.12 o 
 -13  30   3     1097.31     1011.04     36.78 o 
 -12  30   3      330.42      348.07     19.82 o 
 -11  30   3      760.08      787.35     32.95 o 
 -10  30   3      325.39      292.93     16.95 o 
  -9  30   3     1952.18     2052.41     62.08 o 
  -8  30   3      557.20      680.15     45.60 o 
  -7  30   3     2922.17     3178.03     95.99 o 
  -6  30   3     2663.62     2718.95     83.78 o 
  -5  30   3      232.88      250.67     14.56 o 
  -4  30   3      272.34      358.58     16.47 o 
  -3  30   3      947.15      986.71     35.35 o 
  -2  30   3     3529.86     3961.30    116.74 o 
  -1  30   3      249.70      260.22     13.61 o 
   0  30   3      974.15     1011.76     39.14 o 
   1  30   3      247.23      255.92     14.80 o 
   2  30   3     3520.33     4013.61    131.06 o 
   3  30   3      966.15      970.95     37.70 o 
   4  30   3      273.04      386.51     18.86 o 
   5  30   3      244.04      285.53     15.99 o 
   6  30   3     2619.45     2684.80     79.99 o 
   7  30   3     2937.99     3213.34     95.03 o 
   8  30   3      560.84      638.37     23.14 o 
   9  30   3     1967.43     1949.99     65.67 o 
  10  30   3      322.55      312.74     16.71 o 
  11  30   3      753.29      714.78     26.49 o 
  12  30   3      329.33      342.82     14.80 o 
  13  30   3     1098.01     1005.78     33.91 o 
  14  30   3        4.26       -5.49     13.13 o 
  15  30   3      180.40      170.22     10.98 o 
  16  30   3      182.45      174.28     13.37 o 
  17  30   3      116.87      135.12     17.67 o 
  18  30   3     1049.38      980.96     36.31 o 
  19  30   3      373.76      371.71     18.86 o 
  20  30   3      326.82      337.33     21.49 o 
  21  30   3      517.47      541.91     25.05 o 
  22  30   3      115.26      101.94     11.70 o 
  23  30   3      638.64      598.04     31.76 o 
  24  30   3      367.08      415.87     24.10 o 
  25  30   3      133.12      118.89     15.52 o 
  26  30   3       42.45       24.11     18.62 o 
  27  30   3       24.45       25.54     18.14 o 
  28  30   3        6.29       10.27     22.20 o 
 -27  31   3      107.55      131.54     30.32 o 
 -26  31   3      365.83      336.37     41.06 o 
 -25  31   3      289.82      278.13     29.84 o 
 -24  31   3      220.64      197.67     22.44 o 
 -23  31   3      309.99      254.97     18.38 o 
 -22  31   3      634.22      732.45     35.83 o 
 -21  31   3     2968.14     2930.23     95.75 o 
 -20  31   3      421.31      435.22     24.10 o 
 -19  31   3       40.73       39.15     10.27 o 
 -18  31   3     1362.06     1310.90     47.04 o 
 -17  31   3     1244.42     1319.96     48.95 o 
 -16  31   3      149.50      153.98     12.42 o 
 -15  31   3      112.05      109.10     10.74 o 
 -14  31   3      152.87      164.97     12.42 o 
 -13  31   3      226.74      235.39     13.85 o 
 -12  31   3      143.50      166.40     11.94 o 
 -11  31   3      173.10      185.26     13.13 o 
 -10  31   3      422.28      401.79     18.87 o 
  -9  31   3     2059.07     2141.21     70.66 o 
  -8  31   3      467.00      415.64     19.11 o 
  -7  31   3     1653.92     1776.17     55.38 o 
  -6  31   3     3869.42     3926.44    106.72 o 
  -5  31   3     1264.62     1309.70     46.32 o 
  -4  31   3      738.03      857.76     29.60 o 
  -3  31   3     1138.38     1295.86     50.63 o 
  -2  31   3     8876.75     9183.36    248.27 o 
  -1  31   3      397.20      386.75     17.43 o 
   0  31   3     1628.69     1450.06     52.50 o 
   1  31   3      385.78      364.54     18.86 o 
   2  31   3     8941.17     9555.31    238.26 o 
   3  31   3     1140.54     1229.71     38.90 o 
   4  31   3      729.48      786.39     27.45 o 
   5  31   3     1263.83     1310.42     43.93 o 
   6  31   3     3863.41     4185.24    121.52 o 
   7  31   3     1650.28     1751.11     66.15 o 
   8  31   3      458.64      452.18     22.90 o 
   9  31   3     2047.40     2186.58     92.40 o 
  10  31   3      402.74      391.52     18.86 o 
  11  31   3      169.14      175.94     12.42 o 
  12  31   3      147.40      175.71     13.85 o 
  13  31   3      235.00      263.09     14.80 o 
  14  31   3      152.56      174.75     14.32 o 
  15  31   3      112.25      102.18     11.22 o 
  16  31   3      150.90      171.89     14.09 o 
  17  31   3     1256.03     1213.47     47.76 o 
  18  31   3     1344.42     1281.78     52.74 o 
  19  31   3       36.80        5.01     11.22 o 
  20  31   3      414.15      435.46     23.14 o 
  21  31   3     2977.01     2850.48     89.77 o 
  22  31   3      635.78      757.74     35.59 o 
  23  31   3      318.86      273.11     20.77 o 
  24  31   3      221.12      170.46     15.75 o 
  25  31   3      289.71      319.43     34.86 o 
  26  31   3      365.02      335.42     39.63 o 
  27  31   3      107.36       83.32     21.72 o 
 -27  32   3       10.85      -21.25     21.25 o 
 -26  32   3      172.08      160.43     26.50 o 
 -25  32   3      490.73      489.16     42.49 o 
 -24  32   3        3.99       22.68     19.10 o 
 -23  32   3      331.60      391.76     26.74 o 
 -22  32   3     1189.06     1244.27     45.12 o 
 -21  32   3      653.64      636.22     33.43 o 
 -20  32   3      328.78      332.56     19.82 o 
 -19  32   3      234.52      199.82     16.47 o 
 -18  32   3      583.85      601.59     30.08 o 
 -17  32   3     2129.11     2027.79     62.80 o 
 -16  32   3      699.89      704.96     32.71 o 
 -15  32   3      395.64      440.69     24.58 o 
 -14  32   3       67.00       60.88     11.46 o 
 -13  32   3      757.53      810.01     34.63 o 
 -12  32   3      933.05      950.16     36.07 o 
 -11  32   3      143.05      167.11     11.94 o 
 -10  32   3     1035.07     1097.22     44.64 o 
  -9  32   3      850.57      839.37     33.91 o 
  -8  32   3      126.99       96.45     11.70 o 
  -7  32   3      533.28      468.14     18.15 o 
  -6  32   3      448.74      436.90     21.74 o 
  -5  32   3     1095.37     1139.71     46.08 o 
  -4  32   3      208.10      173.32     11.94 o 
  -3  32   3      175.82      158.04     11.94 o 
  -2  32   3      412.64      499.90     24.34 o 
  -1  32   3     1333.71     1468.93     46.32 o 
   0  32   3      405.91      513.74     25.29 o 
   1  32   3     1327.71     1445.07     44.16 o 
   2  32   3      400.51      501.09     20.31 o 
   3  32   3      172.32      157.80     11.46 o 
   4  32   3      200.33      179.29     11.46 o 
   5  32   3     1102.03     1116.33     42.01 o 
   6  32   3      429.77      423.50     19.59 o 
   7  32   3      529.80      489.16     21.26 o 
   8  32   3      121.00       88.81     10.03 o 
   9  32   3      835.42      763.49     32.95 o 
  10  32   3     1050.37     1015.35     37.22 o 
  11  32   3      142.31      171.89     11.70 o 
  12  32   3      924.82      887.84     32.00 o 
  13  32   3      763.87      827.68     34.63 o 
  14  32   3       64.13       40.35      8.59 o 
  15  32   3      386.85      426.13     21.74 o 
  16  32   3      699.27      693.51     29.36 o 
  17  32   3     2136.66     2277.54     77.84 o 
  18  32   3      590.04      573.90     25.05 o 
  19  32   3      230.80      184.54     14.56 o 
  20  32   3      333.15      318.23     21.49 o 
  21  32   3      655.21      639.81     26.25 o 
  22  32   3     1184.30     1159.06     42.01 o 
  23  32   3      330.29      368.84     26.50 o 
  24  32   3        4.36        0.48     10.74 o 
  25  32   3      489.65      525.23     47.28 o 
  26  32   3      170.27      138.23     22.68 o 
  27  32   3       10.11       21.72     23.63 o 
 -26  33   3       74.28       86.90     23.87 o 
 -25  33   3      176.40      218.20     29.60 o 
 -24  33   3      404.51      349.74     33.42 o 
 -23  33   3      499.13      504.20     50.87 o 
 -22  33   3       68.93       80.93     13.13 o 
 -21  33   3      116.03      130.83     22.68 o 
 -20  33   3      367.05      318.71     20.29 o 
 -19  33   3     1051.32     1055.69     47.04 o 
 -18  33   3       95.41      103.85     11.70 o 
 -17  33   3      178.22      185.50     13.13 o 
 -16  33   3      142.84      139.18     12.89 o 
 -15  33   3       98.78      103.61     12.18 o 
 -14  33   3      523.56      506.36     24.82 o 
 -13  33   3      316.46      304.63     18.14 o 
 -12  33   3     1231.54     1241.88     43.21 o 
 -11  33   3      919.69      942.06     37.70 o 
 -10  33   3      916.62      879.51     38.42 o 
  -9  33   3      298.00      309.16     16.71 o
[truncated: 4,042,852 more chars]
